# Supplementary material for: Deciphering the biosynthetic landscape of biofilms in glacier-fed streams
Source: mSystems. 2024 Dec 31;10(2):e01137-24. doi: 10.1128/msystems.01137-24 (PMC11834409; doi:10.1128/msystems.01137-24)
Supplement: Table S1 — List of all BGCs found in glacier-fed streams. [file msystems.01137-24-s0005.csv]

BGC	MAGs	Gene cluster family ID	BGC category	Product Prediction	distance to known BGCs	classification	on_contig_edge	length_nt
336R_concoct_107_429.region001	336R_concoct_107	0	Terpene	terpene	612	d__Bacteria;p__Acidobacteriota;c__Acidobacteriae;o__Bryobacterales;f__Bryobacteraceae;g__BOG-234;s__	1	5776
336R_concoct_107_55.region001	336R_concoct_107	1	Terpene	terpene	621	d__Bacteria;p__Acidobacteriota;c__Acidobacteriae;o__Bryobacterales;f__Bryobacteraceae;g__BOG-234;s__	1	6911
336R_concoct_107_556.region001	336R_concoct_107	2	RiPPs	RRE-containing	505	d__Bacteria;p__Acidobacteriota;c__Acidobacteriae;o__Bryobacterales;f__Bryobacteraceae;g__BOG-234;s__	1	5500
336R_concoct_137_191.region001	336R_concoct_137	3	Others	acyl_amino_acids	621	d__Bacteria;p__Bdellovibrionota;c__Bdellovibrionia;o__Bdellovibrionales;f__UBA6776;g__;s__	1	7069
336R_concoct_137_218.region001	336R_concoct_137	4	Terpene	terpene	942	d__Bacteria;p__Bdellovibrionota;c__Bdellovibrionia;o__Bdellovibrionales;f__UBA6776;g__;s__	1	12793
336R_concoct_137_316.region001	336R_concoct_137	5	Others	arylpolyene	1312	d__Bacteria;p__Bdellovibrionota;c__Bdellovibrionia;o__Bdellovibrionales;f__UBA6776;g__;s__	1	33543
336R_concoct_137_356.region001	336R_concoct_137	6	PKS	T1PKS	893	d__Bacteria;p__Bdellovibrionota;c__Bdellovibrionia;o__Bdellovibrionales;f__UBA6776;g__;s__	1	7975
336R_concoct_171_sub_109.region001	336R_concoct_171_sub	7	PKS	T1PKS	1372	d__Bacteria;p__Proteobacteria;c__Gammaproteobacteria;o__Burkholderiales;f__SHXO01;g__;s__	1	36752
336R_concoct_171_sub_141.region001	336R_concoct_171_sub	9	RiPPs	RiPP-like	1471	d__Bacteria;p__Proteobacteria;c__Gammaproteobacteria;o__Burkholderiales;f__SHXO01;g__;s__	0	18845
336R_concoct_171_sub_21.region001	336R_concoct_171_sub	10	PKS-NRP_Hybrids	T1PKS.NRPS	2313	d__Bacteria;p__Proteobacteria;c__Gammaproteobacteria;o__Burkholderiales;f__SHXO01;g__;s__	0	56255
336R_concoct_189_sub_12.region001	336R_concoct_189_sub	12	Others	other	965	d__Bacteria;p__Actinobacteriota;c__Acidimicrobiia;o__IMCC26256;f__PALSA-610;g__F1-120-MAGs023;s__	1	14142
336R_concoct_189_sub_2.region001	336R_concoct_189_sub	13	NRPS	NRPS-like	745	d__Bacteria;p__Actinobacteriota;c__Acidimicrobiia;o__IMCC26256;f__PALSA-610;g__F1-120-MAGs023;s__	1	8991
336R_concoct_189_sub_269.region001	336R_concoct_189_sub	14	Others	betalactone	903	d__Bacteria;p__Actinobacteriota;c__Acidimicrobiia;o__IMCC26256;f__PALSA-610;g__F1-120-MAGs023;s__	1	8921
336R_concoct_189_sub_50.region001	336R_concoct_189_sub	15	NRPS	NRPS-like	1041	d__Bacteria;p__Actinobacteriota;c__Acidimicrobiia;o__IMCC26256;f__PALSA-610;g__F1-120-MAGs023;s__	1	8906
336R_concoct_189_sub_580.region001	336R_concoct_189_sub	16	NRPS	NRPS-like.NRPS	610	d__Bacteria;p__Actinobacteriota;c__Acidimicrobiia;o__IMCC26256;f__PALSA-610;g__F1-120-MAGs023;s__	1	7864
336R_concoct_189_sub_72.region001	336R_concoct_189_sub	17	Others	other	673	d__Bacteria;p__Actinobacteriota;c__Acidimicrobiia;o__IMCC26256;f__PALSA-610;g__F1-120-MAGs023;s__	1	5667
336R_concoct_227_sub_429.region001	336R_concoct_227_sub	18	Terpene	terpene	893	d__Bacteria;p__Proteobacteria;c__Alphaproteobacteria;o__Acetobacterales;f__Acetobacteraceae;g__CAIPHQ01;s__	1	5272
336R_concoct_227_sub_584.region001	336R_concoct_227_sub	19	Terpene	terpene	729	d__Bacteria;p__Proteobacteria;c__Alphaproteobacteria;o__Acetobacterales;f__Acetobacteraceae;g__CAIPHQ01;s__	1	5368
336R_concoct_227_sub_591.region001	336R_concoct_227_sub	20	RiPPs	RRE-containing	888	d__Bacteria;p__Proteobacteria;c__Alphaproteobacteria;o__Acetobacterales;f__Acetobacteraceae;g__CAIPHQ01;s__	1	9666
336R_concoct_227_sub_613.region001	336R_concoct_227_sub	21	Terpene	terpene	521	d__Bacteria;p__Proteobacteria;c__Alphaproteobacteria;o__Acetobacterales;f__Acetobacteraceae;g__CAIPHQ01;s__	1	12153
341R_metabat_147_48.region001	341R_metabat_147	21	Terpene	terpene	535	d__Bacteria;p__Proteobacteria;c__Alphaproteobacteria;o__Acetobacterales;f__Acetobacteraceae;g__CAHJXG01;s__	1	14102
GFS_6850_149.region001	GFS_6850	21	Terpene	terpene	679	d__Bacteria;p__Proteobacteria;c__Alphaproteobacteria;o__Acetobacterales;f__Acetobacteraceae;g__CAHJXG01;s__	1	14180
336R_concoct_229_116.region001	336R_concoct_229	22	NRPS	NRPS-like.NRPS	850	d__Bacteria;p__Verrucomicrobiota;c__Verrucomicrobiae;o__Pedosphaerales;f__UBA9464;g__UBA6176;s__	1	14247
336R_concoct_229_119.region001	336R_concoct_229	23	NRPS	NRPS-like	1034	d__Bacteria;p__Verrucomicrobiota;c__Verrucomicrobiae;o__Pedosphaerales;f__UBA9464;g__UBA6176;s__	1	14621
336R_concoct_229_313.region001	336R_concoct_229	24	NRPS	NRPS	361	d__Bacteria;p__Verrucomicrobiota;c__Verrucomicrobiae;o__Pedosphaerales;f__UBA9464;g__UBA6176;s__	1	9696
336R_concoct_229_338.region001	336R_concoct_229	25	NRPS	NRPS	734	d__Bacteria;p__Verrucomicrobiota;c__Verrucomicrobiae;o__Pedosphaerales;f__UBA9464;g__UBA6176;s__	1	10717
336R_concoct_229_352.region001	336R_concoct_229	26	RiPPs	RiPP-like	619	d__Bacteria;p__Verrucomicrobiota;c__Verrucomicrobiae;o__Pedosphaerales;f__UBA9464;g__UBA6176;s__	0	10924
336R_concoct_229_45.region001	336R_concoct_229	27	NRPS	NRPS	1345	d__Bacteria;p__Verrucomicrobiota;c__Verrucomicrobiae;o__Pedosphaerales;f__UBA9464;g__UBA6176;s__	1	33011
336R_concoct_229_506.region001	336R_concoct_229	29	NRPS	NRPS	745	d__Bacteria;p__Verrucomicrobiota;c__Verrucomicrobiae;o__Pedosphaerales;f__UBA9464;g__UBA6176;s__	1	21432
336R_concoct_229_56.region001	336R_concoct_229	30	Terpene	terpene	412	d__Bacteria;p__Verrucomicrobiota;c__Verrucomicrobiae;o__Pedosphaerales;f__UBA9464;g__UBA6176;s__	1	8003
336R_concoct_237_244.region001	336R_concoct_237	31	RiPPs	ranthipeptide	1010	d__Bacteria;p__Actinobacteriota;c__Acidimicrobiia;o__;f__;g__;s__	1	11761
336R_concoct_237_284.region001	336R_concoct_237	32	RiPPs	RRE-containing	390	d__Bacteria;p__Actinobacteriota;c__Acidimicrobiia;o__;f__;g__;s__	1	9179
336R_concoct_237_526.region001	336R_concoct_237	33	Terpene	terpene	946	d__Bacteria;p__Actinobacteriota;c__Acidimicrobiia;o__;f__;g__;s__	1	12586
336R_concoct_237_547.region001	336R_concoct_237	34	NRPS	NRPS-like	970	d__Bacteria;p__Actinobacteriota;c__Acidimicrobiia;o__;f__;g__;s__	1	16652
336R_concoct_272_sub_158.region001	336R_concoct_272_sub	36	Others	siderophore	319	d__Bacteria;p__Proteobacteria;c__Gammaproteobacteria;o__Burkholderiales;f__Chitinibacteraceae;g__Iodobacter;s__	0	11224
336R_concoct_272_sub_167.region001	336R_concoct_272_sub	37	Others	butyrolactone	871	d__Bacteria;p__Proteobacteria;c__Gammaproteobacteria;o__Burkholderiales;f__Chitinibacteraceae;g__Iodobacter;s__	0	11041
336R_concoct_272_sub_170.region001	336R_concoct_272_sub	39	Terpene	terpene	920	d__Bacteria;p__Proteobacteria;c__Gammaproteobacteria;o__Burkholderiales;f__Chitinibacteraceae;g__Iodobacter;s__	1	12490
336R_concoct_272_sub_19.region001	336R_concoct_272_sub	40	RiPPs	RiPP-like	504	d__Bacteria;p__Proteobacteria;c__Gammaproteobacteria;o__Burkholderiales;f__Chitinibacteraceae;g__Iodobacter;s__	0	10837
336R_concoct_272_sub_59.region001	336R_concoct_272_sub	41	Terpene	terpene	798	d__Bacteria;p__Proteobacteria;c__Gammaproteobacteria;o__Burkholderiales;f__Chitinibacteraceae;g__Iodobacter;s__	1	13354
337R_metabinner_9_109.region001	337R_metabinner_9	41	Terpene	terpene	619	d__Bacteria;p__Proteobacteria;c__Gammaproteobacteria;o__Burkholderiales;f__Chitinibacteraceae;g__Iodobacter;s__	1	5414
336R_concoct_288_sub_203.region001	336R_concoct_288_sub	42	RiPPs	redox-cofactor	1122	d__Bacteria;p__Acidobacteriota;c__Acidobacteriae;o__Acidobacteriales;f__Acidobacteriaceae;g__CAIVDV01;s__	1	12059
336R_concoct_288_sub_246.region001	336R_concoct_288_sub	43	RiPPs	RiPP-like	561	d__Bacteria;p__Acidobacteriota;c__Acidobacteriae;o__Acidobacteriales;f__Acidobacteriaceae;g__CAIVDV01;s__	0	10876
336R_concoct_288_sub_337.region001	336R_concoct_288_sub	44	NRPS	NRPS-like	960	d__Bacteria;p__Acidobacteriota;c__Acidobacteriae;o__Acidobacteriales;f__Acidobacteriaceae;g__CAIVDV01;s__	1	10832
336R_concoct_288_sub_400.region001	336R_concoct_288_sub	45	Terpene	terpene	873	d__Bacteria;p__Acidobacteriota;c__Acidobacteriae;o__Acidobacteriales;f__Acidobacteriaceae;g__CAIVDV01;s__	1	7333
336R_concoct_288_sub_465.region001	336R_concoct_288_sub	46	Terpene	terpene	515	d__Bacteria;p__Acidobacteriota;c__Acidobacteriae;o__Acidobacteriales;f__Acidobacteriaceae;g__CAIVDV01;s__	1	6675
336R_concoct_288_sub_91.region001	336R_concoct_288_sub	47	PKS	T1PKS	866	d__Bacteria;p__Acidobacteriota;c__Acidobacteriae;o__Acidobacteriales;f__Acidobacteriaceae;g__CAIVDV01;s__	1	6821
336R_concoct_292_sub_719.region001	336R_concoct_292_sub	48	Others	arylpolyene	1154	d__Bacteria;p__Verrucomicrobiota;c__Verrucomicrobiae;o__Opitutales;f__Opitutaceae;g__Rariglobus;s__	1	21518
336R_concoct_308_sub_590.region001	336R_concoct_308_sub	49	Terpene	terpene	871	d__Bacteria;p__Proteobacteria;c__Alphaproteobacteria;o__Acetobacterales;f__Acetobacteraceae;g__CAIXEA01;s__	1	7486
336R_concoct_315_202.region001	336R_concoct_315	50	PKS	T3PKS	1000	d__Bacteria;p__Acidobacteriota;c__Acidobacteriae;o__Bryobacterales;f__Bryobacteraceae;g__;s__	1	6692
336R_concoct_315_825.region001	336R_concoct_315	51	RiPPs	RiPP-like	356	d__Bacteria;p__Acidobacteriota;c__Acidobacteriae;o__Bryobacterales;f__Bryobacteraceae;g__;s__	1	5418
336R_concoct_63_182.region001	336R_concoct_63	52	NRPS	NAPAA	648	d__Bacteria;p__Bacteroidota;c__Bacteroidia;o__AKYH767;f__B-17BO;g__UBA2475;s__	1	7244
336R_concoct_63_399.region001	336R_concoct_63	53	PKS	T3PKS	963	d__Bacteria;p__Bacteroidota;c__Bacteroidia;o__AKYH767;f__B-17BO;g__UBA2475;s__	1	9914
336R_concoct_63_5.region001	336R_concoct_63	54	RiPPs	RiPP-like	359	d__Bacteria;p__Bacteroidota;c__Bacteroidia;o__AKYH767;f__B-17BO;g__UBA2475;s__	1	5085
336R_metabat_250_sub_186.region001	336R_metabat_250_sub	55	Terpene	terpene	607	d__Bacteria;p__Bacteroidota;c__Bacteroidia;o__Cytophagales;f__Cyclobacteriaceae;g__ELB16-189;s__	1	6549
336R_metabat_261_166.region001	336R_metabat_261	56	RiPPs	LAP	1150	d__Bacteria;p__Actinobacteriota;c__Actinomycetia;o__Mycobacteriales;f__Nakamurellaceae;g__Nakamurella;s__Nakamurella sp014303395	1	25875
336R_metabat_261_20.region001	336R_metabat_261	57	Terpene	terpene	1144	d__Bacteria;p__Actinobacteriota;c__Actinomycetia;o__Mycobacteriales;f__Nakamurellaceae;g__Nakamurella;s__Nakamurella sp014303395	1	20025
336R_metabat_261_338.region001	336R_metabat_261	58	RiPPs	thioamitides	712	d__Bacteria;p__Actinobacteriota;c__Actinomycetia;o__Mycobacteriales;f__Nakamurellaceae;g__Nakamurella;s__Nakamurella sp014303395	1	22797
336R_metabat_261_73.region001	336R_metabat_261	59	RiPPs	redox-cofactor	1276	d__Bacteria;p__Actinobacteriota;c__Actinomycetia;o__Mycobacteriales;f__Nakamurellaceae;g__Nakamurella;s__Nakamurella sp014303395	0	22886
336R_metabat_264_18.region001	336R_metabat_264	60	RiPPs	RiPP-like	506	d__Bacteria;p__Proteobacteria;c__Alphaproteobacteria;o__Rickettsiales;f__SXRF01;g__JABDCD01;s__	1	9193
336R_metabat_339_sub_156.region001	336R_metabat_339_sub	62	Others	betalactone	719	d__Bacteria;p__Proteobacteria;c__Gammaproteobacteria;o__Burkholderiales;f__Casimicrobiaceae;g__PALSA-1005;s__	1	10687
336R_metabat_339_sub_95.region001	336R_metabat_339_sub	63	Others	arylpolyene	1234	d__Bacteria;p__Proteobacteria;c__Gammaproteobacteria;o__Burkholderiales;f__Casimicrobiaceae;g__PALSA-1005;s__	1	5776
336R_metabat_67_5.region001	336R_metabat_67	64	NRPS	NAPAA	989	d__Bacteria;p__Armatimonadota;c__Fimbriimonadia;o__Fimbriimonadales;f__Fimbriimonadaceae;g__Fimbriimonas;s__	0	34032
336R_metabat_67_53.region001	336R_metabat_67	65	RiPPs	RiPP-like	296	d__Bacteria;p__Armatimonadota;c__Fimbriimonadia;o__Fimbriimonadales;f__Fimbriimonadaceae;g__Fimbriimonas;s__	0	11212
336R_metabinner_104_113.region001	336R_metabinner_104	66	Others	arylpolyene	1332	d__Bacteria;p__Verrucomicrobiota;c__Verrucomicrobiae;o__Opitutales;f__Opitutaceae;g__Tous-C4FEB;s__	1	6992
336R_metabinner_104_593.region001	336R_metabinner_104	67	Others	arylpolyene	1095	d__Bacteria;p__Verrucomicrobiota;c__Verrucomicrobiae;o__Opitutales;f__Opitutaceae;g__Tous-C4FEB;s__	1	5512
336R_metabinner_10_31.region001	336R_metabinner_10	68	Others	arylpolyene	967	d__Bacteria;p__Fibrobacterota;c__Fibrobacteria;o__UBA11236;f__UBA11236;g__Chersky-265;s__	0	43687
336R_metabinner_10_68.region001	336R_metabinner_10	70	RiPPs	redox-cofactor	752	d__Bacteria;p__Fibrobacterota;c__Fibrobacteria;o__UBA11236;f__UBA11236;g__Chersky-265;s__	0	22227
336R_metabinner_10_70.region001	336R_metabinner_10	71	PKS	T3PKS	1458	d__Bacteria;p__Fibrobacterota;c__Fibrobacteria;o__UBA11236;f__UBA11236;g__Chersky-265;s__	1	22891
336R_metabinner_177_sub_316.region001	336R_metabinner_177_sub	73	Others	arylpolyene	1136	d__Bacteria;p__Proteobacteria;c__Alphaproteobacteria;o__Acetobacterales;f__Acetobacteraceae;g__;s__	1	10099
GL93_DN_metabinner_11_sub_3.region001	GL93_DN_metabinner_11_sub	73	Others	arylpolyene	1130	d__Bacteria;p__Proteobacteria;c__Alphaproteobacteria;o__Acetobacterales;f__Acetobacteraceae;g__BOG-934;s__	1	7572
336R_metabinner_177_sub_458.region001	336R_metabinner_177_sub	74	Terpene	terpene	753	d__Bacteria;p__Proteobacteria;c__Alphaproteobacteria;o__Acetobacterales;f__Acetobacteraceae;g__;s__	1	12709
336R_metabinner_21_137.region001	336R_metabinner_21	75	RiPPs	RiPP-like	437	d__Bacteria;p__Verrucomicrobiota;c__Verrucomicrobiae;o__Verrucomicrobiales;f__Akkermansiaceae;g__Luteolibacter;s__	1	6901
336R_metabinner_21_17.region001	336R_metabinner_21	76	NRPS	NAPAA	1018	d__Bacteria;p__Verrucomicrobiota;c__Verrucomicrobiae;o__Verrucomicrobiales;f__Akkermansiaceae;g__Luteolibacter;s__	1	19434
336R_metabinner_21_44.region001	336R_metabinner_21	77	Terpene	terpene	232	d__Bacteria;p__Verrucomicrobiota;c__Verrucomicrobiae;o__Verrucomicrobiales;f__Akkermansiaceae;g__Luteolibacter;s__	1	11844
336R_metabinner_21_46.region001	336R_metabinner_21	78	NRPS	NRPS	1505	d__Bacteria;p__Verrucomicrobiota;c__Verrucomicrobiae;o__Verrucomicrobiales;f__Akkermansiaceae;g__Luteolibacter;s__	0	43840
336R_metabinner_21_93.region001	336R_metabinner_21	80	Terpene	terpene	419	d__Bacteria;p__Verrucomicrobiota;c__Verrucomicrobiae;o__Verrucomicrobiales;f__Akkermansiaceae;g__Luteolibacter;s__	0	20831
336R_metabinner_25_150.region001	336R_metabinner_25	81	NRPS	NRPS	725	d__Bacteria;p__Proteobacteria;c__Gammaproteobacteria;o__Steroidobacterales;f__Steroidobacteraceae;g__FEN-1191;s__	1	17242
336R_metabinner_25_89.region001	336R_metabinner_25	82	NRPS	NRPS-like	696	d__Bacteria;p__Proteobacteria;c__Gammaproteobacteria;o__Steroidobacterales;f__Steroidobacteraceae;g__FEN-1191;s__	1	6475
336R_metabinner_25_96.region001	336R_metabinner_25	83	RiPPs	RiPP-like	355	d__Bacteria;p__Proteobacteria;c__Gammaproteobacteria;o__Steroidobacterales;f__Steroidobacteraceae;g__FEN-1191;s__	1	7978
336R_metabinner_28_136.region001	336R_metabinner_28	84	NRPS	NRPS-like	1022	d__Bacteria;p__Myxococcota;c__Polyangia;o__Polyangiales;f__JADJMO01;g__JADJMO01;s__	1	22524
336R_metabinner_28_222.region001	336R_metabinner_28	85	NRPS	NRPS-like	1054	d__Bacteria;p__Myxococcota;c__Polyangia;o__Polyangiales;f__JADJMO01;g__JADJMO01;s__	1	23070
336R_metabinner_28_256.region001	336R_metabinner_28	86	NRPS	NRPS-like	967	d__Bacteria;p__Myxococcota;c__Polyangia;o__Polyangiales;f__JADJMO01;g__JADJMO01;s__	1	35552
336R_metabinner_28_281.region001	336R_metabinner_28	87	NRPS	NRPS	747	d__Bacteria;p__Myxococcota;c__Polyangia;o__Polyangiales;f__JADJMO01;g__JADJMO01;s__	1	19358
336R_metabinner_28_305.region001	336R_metabinner_28	88	RiPPs	RiPP-like	468	d__Bacteria;p__Myxococcota;c__Polyangia;o__Polyangiales;f__JADJMO01;g__JADJMO01;s__	1	5260
336R_metabinner_28_320.region001	336R_metabinner_28	89	Terpene	terpene	1080	d__Bacteria;p__Myxococcota;c__Polyangia;o__Polyangiales;f__JADJMO01;g__JADJMO01;s__	0	20978
336R_metabinner_28_331.region001	336R_metabinner_28	90	RiPPs	RiPP-like	356	d__Bacteria;p__Myxococcota;c__Polyangia;o__Polyangiales;f__JADJMO01;g__JADJMO01;s__	1	8387
336R_metabinner_28_34.region001	336R_metabinner_28	91	Others	indole	595	d__Bacteria;p__Myxococcota;c__Polyangia;o__Polyangiales;f__JADJMO01;g__JADJMO01;s__	1	9769
336R_metabinner_28_403.region001	336R_metabinner_28	92	Others	siderophore	763	d__Bacteria;p__Myxococcota;c__Polyangia;o__Polyangiales;f__JADJMO01;g__JADJMO01;s__	1	9866
336R_metabinner_28_7.region001	336R_metabinner_28	93	RiPPs	RRE-containing	707	d__Bacteria;p__Myxococcota;c__Polyangia;o__Polyangiales;f__JADJMO01;g__JADJMO01;s__	1	14033
336R_metabinner_28_70.region001	336R_metabinner_28	94	Others	phosphonate	1387	d__Bacteria;p__Myxococcota;c__Polyangia;o__Polyangiales;f__JADJMO01;g__JADJMO01;s__	1	29949
336R_metabinner_28_74.region001	336R_metabinner_28	95	Others	arylpolyene	851	d__Bacteria;p__Myxococcota;c__Polyangia;o__Polyangiales;f__JADJMO01;g__JADJMO01;s__	1	30847
336R_metabinner_28_8.region001	336R_metabinner_28	96	Others	arylpolyene	721	d__Bacteria;p__Myxococcota;c__Polyangia;o__Polyangiales;f__JADJMO01;g__JADJMO01;s__	1	15922
336R_metabinner_29_sub_230.region001	336R_metabinner_29_sub	97	PKS	T3PKS	737	d__Bacteria;p__Bacteroidota;c__Bacteroidia;o__Cytophagales;f__Cyclobacteriaceae;g__ELB16-189;s__	1	19384
GL95_UP_metabinner_16_277.region001	GL95_UP_metabinner_16	97	PKS	T3PKS	676	d__Bacteria;p__Bacteroidota;c__Bacteroidia;o__Cytophagales;f__Cyclobacteriaceae;g__ELB16-189;s__	1	14314
336R_metabinner_29_sub_473.region001	336R_metabinner_29_sub	98	Terpene	terpene	527	d__Bacteria;p__Bacteroidota;c__Bacteroidia;o__Cytophagales;f__Cyclobacteriaceae;g__ELB16-189;s__	1	5953
336R_metabinner_34_26.region001	336R_metabinner_34	99	PKS	T3PKS	968	d__Bacteria;p__Actinobacteriota;c__Actinomycetia;o__Nanopelagicales;f__Nanopelagicaceae;g__Planktophila;s__	1	6832
336R_metabinner_34_91.region001	336R_metabinner_34	100	Terpene	terpene	947	d__Bacteria;p__Actinobacteriota;c__Actinomycetia;o__Nanopelagicales;f__Nanopelagicaceae;g__Planktophila;s__	1	14533
336R_metabinner_45_sub_13.region001	336R_metabinner_45_sub	102	Terpene	terpene	883	d__Bacteria;p__Verrucomicrobiota;c__Verrucomicrobiae;o__Pedosphaerales;f__SXQI01;g__SXQI01;s__	1	13998
336R_metabinner_45_sub_131.region001	336R_metabinner_45_sub	103	Terpene	terpene	1124	d__Bacteria;p__Verrucomicrobiota;c__Verrucomicrobiae;o__Pedosphaerales;f__SXQI01;g__SXQI01;s__	1	16066
336R_metabinner_45_sub_136.region001	336R_metabinner_45_sub	104	NRPS	NRPS	1285	d__Bacteria;p__Verrucomicrobiota;c__Verrucomicrobiae;o__Pedosphaerales;f__SXQI01;g__SXQI01;s__	1	28211
336R_metabinner_45_sub_190.region001	336R_metabinner_45_sub	105	RiPPs	RRE-containing	767	d__Bacteria;p__Verrucomicrobiota;c__Verrucomicrobiae;o__Pedosphaerales;f__SXQI01;g__SXQI01;s__	1	16657
336R_metabinner_45_sub_351.region001	336R_metabinner_45_sub	106	Terpene	terpene	748	d__Bacteria;p__Verrucomicrobiota;c__Verrucomicrobiae;o__Pedosphaerales;f__SXQI01;g__SXQI01;s__	1	17316
336R_metabinner_51_129.region001	336R_metabinner_51	108	Others	arylpolyene	1301	d__Bacteria;p__Verrucomicrobiota;c__Verrucomicrobiae;o__Opitutales;f__Opitutaceae;g__Didemnitutus;s__	1	14764
336R_metabinner_51_221.region001	336R_metabinner_51	109	PKS-NRP_Hybrids	T1PKS.NRPS-like	1007	d__Bacteria;p__Verrucomicrobiota;c__Verrucomicrobiae;o__Opitutales;f__Opitutaceae;g__Didemnitutus;s__	1	15885
336R_metabinner_51_270.region001	336R_metabinner_51	110	RiPPs	RiPP-like	437	d__Bacteria;p__Verrucomicrobiota;c__Verrucomicrobiae;o__Opitutales;f__Opitutaceae;g__Didemnitutus;s__	0	10891
GFS_6688_109.region001	GFS_6688	110	RiPPs	RiPP-like	436	d__Bacteria;p__Verrucomicrobiota;c__Verrucomicrobiae;o__Opitutales;f__Opitutaceae;g__Lacunisphaera;s__	1	6446
GFS_8284_53.region001	GFS_8284	110	RiPPs	RiPP-like	566	d__Bacteria;p__Verrucomicrobiota;c__Verrucomicrobiae;o__Opitutales;f__Opitutaceae;g__Lacunisphaera;s__	0	10885
336R_metabinner_51_600.region001	336R_metabinner_51	111	Others	arylpolyene	1092	d__Bacteria;p__Verrucomicrobiota;c__Verrucomicrobiae;o__Opitutales;f__Opitutaceae;g__Didemnitutus;s__	1	13550
GFS_6688_111.region001	GFS_6688	111	Others	arylpolyene	1584	d__Bacteria;p__Verrucomicrobiota;c__Verrucomicrobiae;o__Opitutales;f__Opitutaceae;g__Lacunisphaera;s__	1	19096
GL82_UP_concoct_180_sub_199.region001	GL82_UP_concoct_180_sub	111	Others	arylpolyene	1237	d__Bacteria;p__Verrucomicrobiota;c__Verrucomicrobiae;o__Opitutales;f__Opitutaceae;g__Lacunisphaera;s__	1	15122
336R_metabinner_61_161.region001	336R_metabinner_61	112	RiPPs	RRE-containing	785	d__Bacteria;p__Bacteroidota;c__Bacteroidia;o__AKYH767;f__2-12-FULL-35-15;g__2-12-FULL-35-15;s__	1	10493
336R_metabinner_61_182.region001	336R_metabinner_61	113	Others	arylpolyene	769	d__Bacteria;p__Bacteroidota;c__Bacteroidia;o__AKYH767;f__2-12-FULL-35-15;g__2-12-FULL-35-15;s__	1	6868
336R_metabinner_61_20.region001	336R_metabinner_61	114	Terpene	terpene	836	d__Bacteria;p__Bacteroidota;c__Bacteroidia;o__AKYH767;f__2-12-FULL-35-15;g__2-12-FULL-35-15;s__	1	5064
336R_metabinner_61_302.region001	336R_metabinner_61	115	Others	arylpolyene	757	d__Bacteria;p__Bacteroidota;c__Bacteroidia;o__AKYH767;f__2-12-FULL-35-15;g__2-12-FULL-35-15;s__	1	15873
336R_metabinner_61_313.region001	336R_metabinner_61	116	Others	resorcinol	358	d__Bacteria;p__Bacteroidota;c__Bacteroidia;o__AKYH767;f__2-12-FULL-35-15;g__2-12-FULL-35-15;s__	1	10799
336R_metabinner_68_573.region001	336R_metabinner_68	117	Terpene	terpene	622	d__Bacteria;p__Bacteroidota;c__Kapabacteria;o__Kapabacteriales;f__UBA4661;g__PH2015;s__	1	10255
336R_metabinner_68_90.region001	336R_metabinner_68	118	PKS	T3PKS	816	d__Bacteria;p__Bacteroidota;c__Kapabacteria;o__Kapabacteriales;f__UBA4661;g__PH2015;s__	1	6656
336R_metabinner_76_sub_1149.region001	336R_metabinner_76_sub	119	Terpene	terpene	927	d__Bacteria;p__Myxococcota;c__Polyangia;o__Polyangiales;f__Polyangiaceae;g__Labilithrix;s__	1	16536
336R_metabinner_76_sub_1164.region001	336R_metabinner_76_sub	120	RiPPs	RiPP-like	434	d__Bacteria;p__Myxococcota;c__Polyangia;o__Polyangiales;f__Polyangiaceae;g__Labilithrix;s__	1	5653
336R_metabinner_76_sub_14.region001	336R_metabinner_76_sub	121	RiPPs	RiPP-like	774	d__Bacteria;p__Myxococcota;c__Polyangia;o__Polyangiales;f__Polyangiaceae;g__Labilithrix;s__	1	7751
336R_metabinner_76_sub_265.region001	336R_metabinner_76_sub	123	RiPPs	RRE-containing	649	d__Bacteria;p__Myxococcota;c__Polyangia;o__Polyangiales;f__Polyangiaceae;g__Labilithrix;s__	1	11324
336R_metabinner_76_sub_27.region001	336R_metabinner_76_sub	124	Terpene	terpene	1005	d__Bacteria;p__Myxococcota;c__Polyangia;o__Polyangiales;f__Polyangiaceae;g__Labilithrix;s__	1	13704
336R_metabinner_76_sub_270.region001	336R_metabinner_76_sub	125	NRPS	NRPS-like	1010	d__Bacteria;p__Myxococcota;c__Polyangia;o__Polyangiales;f__Polyangiaceae;g__Labilithrix;s__	1	8605
GFS_13241_520.region001	GFS_13241	125	NRPS	NRPS-like	1008	d__Bacteria;p__Myxococcota;c__Polyangia;o__Polyangiales;f__Polyangiaceae;g__;s__	1	9947
336R_metabinner_76_sub_409.region001	336R_metabinner_76_sub	126	Others	ladderane	1190	d__Bacteria;p__Myxococcota;c__Polyangia;o__Polyangiales;f__Polyangiaceae;g__Labilithrix;s__	1	9392
GFS_13241_509.region001	GFS_13241	126	Others	ladderane	1095	d__Bacteria;p__Myxococcota;c__Polyangia;o__Polyangiales;f__Polyangiaceae;g__;s__	1	10148
GL34_UP_concoct_60_370.region001	GL34_UP_concoct_60	126	Others	ladderane	922	d__Bacteria;p__Myxococcota;c__Polyangia;o__Polyangiales;f__Polyangiaceae;g__Labilithrix;s__	1	14627
GL85_DN_concoct_37_665.region001	GL85_DN_concoct_37	126	Others	ladderane	890	d__Bacteria;p__Myxococcota;c__Polyangia;o__Polyangiales;f__Polyangiaceae;g__;s__	1	13009
336R_metabinner_76_sub_428.region001	336R_metabinner_76_sub	127	Others	ladderane.arylpolyene	940	d__Bacteria;p__Myxococcota;c__Polyangia;o__Polyangiales;f__Polyangiaceae;g__Labilithrix;s__	1	16411
GFS_13757_404.region001	GFS_13757	127	Others	ladderane.arylpolyene	879	d__Bacteria;p__Myxococcota;c__Polyangia;o__Polyangiales;f__Polyangiaceae;g__;s__	1	11450
GFS_3216_1261.region001	GFS_3216	127	Others	arylpolyene	977	d__Bacteria;p__Myxococcota;c__Polyangia;o__Polyangiales;f__Polyangiaceae;g__;s__	1	12243
336R_metabinner_76_sub_698.region001	336R_metabinner_76_sub	128	RiPPs	RiPP-like	436	d__Bacteria;p__Myxococcota;c__Polyangia;o__Polyangiales;f__Polyangiaceae;g__Labilithrix;s__	1	5872
336R_metabinner_76_sub_915.region001	336R_metabinner_76_sub	129	PKS	PKS-like	1353	d__Bacteria;p__Myxococcota;c__Polyangia;o__Polyangiales;f__Polyangiaceae;g__Labilithrix;s__	1	7439
GFS_9826_1351.region001	GFS_9826	129	PKS	PKS-like	1331	d__Bacteria;p__Myxococcota;c__Polyangia;o__Polyangiales;f__Polyangiaceae;g__;s__	1	17018
336R_metabinner_8_31.region001	336R_metabinner_8	132	Others	NRPS-like.RiPP-like	1676	d__Bacteria;p__Proteobacteria;c__Gammaproteobacteria;o__Burkholderiales;f__SG8-39;g__CAITSH01;s__	0	53169
337R_concoct_5_sub_547.region001	337R_concoct_5_sub	133	PKS	T3PKS	1188	d__Bacteria;p__Actinobacteriota;c__Actinomycetia;o__Actinomycetales;f__Microbacteriaceae;g__Lysinibacter;s__	1	7626
337R_metabat_172_114.region001	337R_metabat_172	134	Others	betalactone	1200	d__Bacteria;p__Proteobacteria;c__Alphaproteobacteria;o__Sphingomonadales;f__Sphingomonadaceae;g__UBA1936;s__	1	25558
337R_metabat_172_147.region001	337R_metabat_172	135	Terpene	terpene	1030	d__Bacteria;p__Proteobacteria;c__Alphaproteobacteria;o__Sphingomonadales;f__Sphingomonadaceae;g__UBA1936;s__	1	17822
GFS_2310_101.region001	GFS_2310	135	Terpene	terpene	874	d__Bacteria;p__Proteobacteria;c__Alphaproteobacteria;o__Sphingomonadales;f__Sphingomonadaceae;g__UBA1936;s__	1	6460
GFS_5937_141.region001	GFS_5937	135	Terpene	terpene	1043	d__Bacteria;p__Proteobacteria;c__Alphaproteobacteria;o__Sphingomonadales;f__Sphingomonadaceae;g__UBA1936;s__	1	13634
GL75_UP_concoct_54_335.region001	GL75_UP_concoct_54	135	Terpene	terpene	898	d__Bacteria;p__Proteobacteria;c__Alphaproteobacteria;o__Sphingomonadales;f__Sphingomonadaceae;g__UBA1936;s__	1	7378
337R_metabat_172_159.region001	337R_metabat_172	136	Others	lassopeptide.hserlactone	731	d__Bacteria;p__Proteobacteria;c__Alphaproteobacteria;o__Sphingomonadales;f__Sphingomonadaceae;g__UBA1936;s__	1	20280
337R_metabinner_13_133.region001	337R_metabinner_13	138	Terpene	terpene	1008	d__Bacteria;p__Bacteroidota;c__Bacteroidia;o__Chitinophagales;f__Chitinophagaceae;g__CAIVPM01;s__	1	14208
337R_metabinner_13_163.region001	337R_metabinner_13	139	PKS	T3PKS	870	d__Bacteria;p__Bacteroidota;c__Bacteroidia;o__Chitinophagales;f__Chitinophagaceae;g__CAIVPM01;s__	1	29755
337R_metabinner_14_357.region001	337R_metabinner_14	143	RiPPs	lassopeptide	943	d__Bacteria;p__Bacteroidota;c__Bacteroidia;o__Chitinophagales;f__Chitinophagaceae;g__Ferruginibacter;s__	1	12439
337R_metabinner_14_4.region001	337R_metabinner_14	144	RiPPs	RiPP-like	764	d__Bacteria;p__Bacteroidota;c__Bacteroidia;o__Chitinophagales;f__Chitinophagaceae;g__Ferruginibacter;s__	1	7609
337R_metabinner_19_21.region001	337R_metabinner_19	145	Terpene	terpene	955	d__Bacteria;p__Deinococcota;c__Deinococci;o__Deinococcales;f__Deinococcaceae;g__Deinococcus;s__	1	15100
337R_metabinner_19_55.region001	337R_metabinner_19	146	PKS	T3PKS	1462	d__Bacteria;p__Deinococcota;c__Deinococci;o__Deinococcales;f__Deinococcaceae;g__Deinococcus;s__	1	14129
337R_metabinner_1_141.region001	337R_metabinner_1	148	NRPS	NRPS-like	1278	d__Bacteria;p__Bacteroidota;c__Bacteroidia;o__Chitinophagales;f__Chitinophagaceae;g__Sediminibacterium;s__	1	25261
337R_metabinner_1_2.region001	337R_metabinner_1	149	RiPPs	RRE-containing	1068	d__Bacteria;p__Bacteroidota;c__Bacteroidia;o__Chitinophagales;f__Chitinophagaceae;g__Sediminibacterium;s__	1	8539
337R_metabinner_1_7.region001	337R_metabinner_1	151	PKS	T3PKS	1528	d__Bacteria;p__Bacteroidota;c__Bacteroidia;o__Chitinophagales;f__Chitinophagaceae;g__Sediminibacterium;s__	1	33496
337R_metabinner_26_sub_167.region001	337R_metabinner_26_sub	153	PKS	T3PKS	1061	d__Bacteria;p__Proteobacteria;c__Alphaproteobacteria;o__Sphingomonadales;f__Sphingomonadaceae;g__Novosphingobium;s__	1	22596
337R_metabinner_26_sub_18.region001	337R_metabinner_26_sub	154	RiPPs	RRE-containing	910	d__Bacteria;p__Proteobacteria;c__Alphaproteobacteria;o__Sphingomonadales;f__Sphingomonadaceae;g__Novosphingobium;s__	1	19006
340R_metabinner_40_15.region001	340R_metabinner_40	154	RiPPs	lassopeptide	886	d__Bacteria;p__Proteobacteria;c__Alphaproteobacteria;o__Sphingomonadales;f__Sphingomonadaceae;g__Novosphingobium;s__	1	11737
GFS_3094_140.region001	GFS_3094	154	RiPPs	lassopeptide.RRE-containing	848	d__Bacteria;p__Proteobacteria;c__Alphaproteobacteria;o__Sphingomonadales;f__Sphingomonadaceae;g__Novosphingobium;s__	1	16564
GFS_9967_48.region001	GFS_9967	154	RiPPs	lassopeptide.RRE-containing	909	d__Bacteria;p__Proteobacteria;c__Alphaproteobacteria;o__Sphingomonadales;f__Sphingomonadaceae;g__Novosphingobium;s__	1	10227
GL61_DN_concoct_17_117.region001	GL61_DN_concoct_17	154	RiPPs	RRE-containing	1060	d__Bacteria;p__Proteobacteria;c__Alphaproteobacteria;o__Sphingomonadales;f__Sphingomonadaceae;g__Novosphingobium;s__	1	10982
GL65_DN_concoct_57_9.region001	GL65_DN_concoct_57	154	RiPPs	lassopeptide	969	d__Bacteria;p__Proteobacteria;c__Alphaproteobacteria;o__Sphingomonadales;f__Sphingomonadaceae;g__Novosphingobium;s__	1	16510
GL72_DN_metabinner_52_sub_118.region001	GL72_DN_metabinner_52_sub	154	RiPPs	RRE-containing	1221	d__Bacteria;p__Proteobacteria;c__Alphaproteobacteria;o__Sphingomonadales;f__Sphingomonadaceae;g__Novosphingobium;s__	1	10915
337R_metabinner_31_128.region001	337R_metabinner_31	155	NRPS	NRPS	695	d__Bacteria;p__Verrucomicrobiota;c__Verrucomicrobiae;o__Verrucomicrobiales;f__Akkermansiaceae;g__Luteolibacter;s__	1	6707
337R_metabinner_31_132.region001	337R_metabinner_31	156	Terpene	terpene	777	d__Bacteria;p__Verrucomicrobiota;c__Verrucomicrobiae;o__Verrucomicrobiales;f__Akkermansiaceae;g__Luteolibacter;s__	0	20831
337R_metabinner_31_155.region001	337R_metabinner_31	157	PKS	T1PKS	628	d__Bacteria;p__Verrucomicrobiota;c__Verrucomicrobiae;o__Verrucomicrobiales;f__Akkermansiaceae;g__Luteolibacter;s__	1	20336
337R_metabinner_31_199.region001	337R_metabinner_31	158	Others	arylpolyene	1112	d__Bacteria;p__Verrucomicrobiota;c__Verrucomicrobiae;o__Verrucomicrobiales;f__Akkermansiaceae;g__Luteolibacter;s__	1	11484
337R_metabinner_31_245.region001	337R_metabinner_31	159	RiPPs	RiPP-like	928	d__Bacteria;p__Verrucomicrobiota;c__Verrucomicrobiae;o__Verrucomicrobiales;f__Akkermansiaceae;g__Luteolibacter;s__	1	9452
337R_metabinner_31_251.region001	337R_metabinner_31	160	PKS	T3PKS	1204	d__Bacteria;p__Verrucomicrobiota;c__Verrucomicrobiae;o__Verrucomicrobiales;f__Akkermansiaceae;g__Luteolibacter;s__	1	14114
337R_metabinner_31_263.region001	337R_metabinner_31	161	PKS-NRP_Hybrids	T1PKS.NRPS-like	500	d__Bacteria;p__Verrucomicrobiota;c__Verrucomicrobiae;o__Verrucomicrobiales;f__Akkermansiaceae;g__Luteolibacter;s__	1	7046
337R_metabinner_31_299.region001	337R_metabinner_31	162	Terpene	terpene	803	d__Bacteria;p__Verrucomicrobiota;c__Verrucomicrobiae;o__Verrucomicrobiales;f__Akkermansiaceae;g__Luteolibacter;s__	1	14383
337R_metabinner_31_87.region001	337R_metabinner_31	163	NRPS	NRPS	575	d__Bacteria;p__Verrucomicrobiota;c__Verrucomicrobiae;o__Verrucomicrobiales;f__Akkermansiaceae;g__Luteolibacter;s__	1	5627
337R_metabinner_52_516.region001	337R_metabinner_52	164	RiPPs	RiPP-like	480	d__Bacteria;p__Bacteroidota;c__Bacteroidia;o__Cytophagales;f__Spirosomaceae;g__Arcicella;s__	1	8597
337R_metabinner_52_635.region001	337R_metabinner_52	165	PKS	T3PKS	782	d__Bacteria;p__Bacteroidota;c__Bacteroidia;o__Cytophagales;f__Spirosomaceae;g__Arcicella;s__	1	5507
GFS_9708_57.region001	GFS_9708	165	PKS	T3PKS	935	d__Bacteria;p__Bacteroidota;c__Bacteroidia;o__Cytophagales;f__Spirosomaceae;g__Arcicella;s__	1	12404
GL51_Up_metabinner_4_10.region001	GL51_Up_metabinner_4	165	PKS	T3PKS	1052	d__Bacteria;p__Bacteroidota;c__Bacteroidia;o__Cytophagales;f__Spirosomaceae;g__Arcicella;s__	1	23449
337R_metabinner_9_11.region001	337R_metabinner_9	167	Others	NAPAA.terpene	938	d__Bacteria;p__Proteobacteria;c__Gammaproteobacteria;o__Burkholderiales;f__Chitinibacteraceae;g__Iodobacter;s__	1	27166
337R_metabinner_9_184.region001	337R_metabinner_9	168	Others	arylpolyene	1094	d__Bacteria;p__Proteobacteria;c__Gammaproteobacteria;o__Burkholderiales;f__Chitinibacteraceae;g__Iodobacter;s__	0	43732
337R_metabinner_9_20.region001	337R_metabinner_9	169	NRPS	NRPS	882	d__Bacteria;p__Proteobacteria;c__Gammaproteobacteria;o__Burkholderiales;f__Chitinibacteraceae;g__Iodobacter;s__	1	25208
336R_concoct_272_sub_112.region001	336R_concoct_272_sub	170	RiPPs	RiPP-like	647	d__Bacteria;p__Proteobacteria;c__Gammaproteobacteria;o__Burkholderiales;f__Chitinibacteraceae;g__Iodobacter;s__	1	6589
337R_metabinner_9_212.region001	337R_metabinner_9	170	RiPPs	RiPP-like	730	d__Bacteria;p__Proteobacteria;c__Gammaproteobacteria;o__Burkholderiales;f__Chitinibacteraceae;g__Iodobacter;s__	0	10831
336R_concoct_272_sub_168.region001	336R_concoct_272_sub	171	Others	resorcinol	832	d__Bacteria;p__Proteobacteria;c__Gammaproteobacteria;o__Burkholderiales;f__Chitinibacteraceae;g__Iodobacter;s__	1	21959
337R_metabinner_9_229.region001	337R_metabinner_9	171	Others	resorcinol	859	d__Bacteria;p__Proteobacteria;c__Gammaproteobacteria;o__Burkholderiales;f__Chitinibacteraceae;g__Iodobacter;s__	1	23767
337R_metabinner_9_26.region001	337R_metabinner_9	172	Others	indole	811	d__Bacteria;p__Proteobacteria;c__Gammaproteobacteria;o__Burkholderiales;f__Chitinibacteraceae;g__Iodobacter;s__	0	23027
338R_concoct_148_344.region001	338R_concoct_148	176	NRPS	NRPS-like	1465	d__Bacteria;p__Cyanobacteria;c__Cyanobacteriia;o__Cyanobacteriales;f__Chamaesiphonaceae;g__Chamaesiphon;s__	1	14721
338R_concoct_148_45.region001	338R_concoct_148	177	NRPS	NRPS-like	504	d__Bacteria;p__Cyanobacteria;c__Cyanobacteriia;o__Cyanobacteriales;f__Chamaesiphonaceae;g__Chamaesiphon;s__	1	11976
338R_concoct_161_161.region001	338R_concoct_161	181	Terpene	terpene	574	d__Bacteria;p__Proteobacteria;c__Gammaproteobacteria;o__Burkholderiales;f__Methylophilaceae;g__Methylotenera;s__Methylotenera sp014378495	1	8343
338R_concoct_161_296.region001	338R_concoct_161	183	Terpene	terpene	889	d__Bacteria;p__Proteobacteria;c__Gammaproteobacteria;o__Burkholderiales;f__Methylophilaceae;g__Methylotenera;s__Methylotenera sp014378495	1	11441
GFS_2534_119.region001	GFS_2534	183	Terpene	terpene	721	d__Bacteria;p__Proteobacteria;c__Gammaproteobacteria;o__Burkholderiales;f__Methylophilaceae;g__Methylotenera;s__	1	5621
GL44_UP_metabat_8_179.region001	GL44_UP_metabat_8	183	Terpene	terpene	932	d__Bacteria;p__Proteobacteria;c__Gammaproteobacteria;o__Burkholderiales;f__Methylophilaceae;g__JACMMS01;s__	1	9589
GL61_DN_metabinner_1_29.region001	GL61_DN_metabinner_1	183	Terpene	terpene	944	d__Bacteria;p__Proteobacteria;c__Gammaproteobacteria;o__Burkholderiales;f__Methylophilaceae;g__JACMMS01;s__	1	15014
338R_concoct_161_55.region001	338R_concoct_161	184	RiPPs	thiopeptide	1150	d__Bacteria;p__Proteobacteria;c__Gammaproteobacteria;o__Burkholderiales;f__Methylophilaceae;g__Methylotenera;s__Methylotenera sp014378495	1	29937
338R_concoct_161_63.region001	338R_concoct_161	185	RiPPs	redox-cofactor	1319	d__Bacteria;p__Proteobacteria;c__Gammaproteobacteria;o__Burkholderiales;f__Methylophilaceae;g__Methylotenera;s__Methylotenera sp014378495	1	16897
GFS_5463_248.region001	GFS_5463	185	RiPPs	redox-cofactor	817	d__Bacteria;p__Proteobacteria;c__Gammaproteobacteria;o__Burkholderiales;f__Methylophilaceae;g__Methylotenera;s__	1	13946
GFS_6116_250.region001	GFS_6116	185	RiPPs	redox-cofactor	1103	d__Bacteria;p__Proteobacteria;c__Gammaproteobacteria;o__Burkholderiales;f__Methylophilaceae;g__Methylotenera_A;s__	1	18607
GL61_DN_metabinner_1_35.region001	GL61_DN_metabinner_1	185	RiPPs	redox-cofactor	1404	d__Bacteria;p__Proteobacteria;c__Gammaproteobacteria;o__Burkholderiales;f__Methylophilaceae;g__JACMMS01;s__	0	22387
GL72_UP_metabinner_56_194.region001	GL72_UP_metabinner_56	185	RiPPs	redox-cofactor	995	d__Bacteria;p__Proteobacteria;c__Gammaproteobacteria;o__Burkholderiales;f__Methylophilaceae;g__Methylotenera_A;s__	1	6995
GL74_UP_metabat_127_113.region001	GL74_UP_metabat_127	185	RiPPs	redox-cofactor	1340	d__Bacteria;p__Proteobacteria;c__Gammaproteobacteria;o__Burkholderiales;f__Methylophilaceae;g__JACMMS01;s__	1	12183
GL94_DN_metabinner_22_sub_94.region001	GL94_DN_metabinner_22_sub	185	RiPPs	redox-cofactor	1072	d__Bacteria;p__Proteobacteria;c__Gammaproteobacteria;o__Burkholderiales;f__Methylophilaceae;g__Methylotenera_A;s__	1	6287
GL95_UP_metabinner_14_104.region001	GL95_UP_metabinner_14	185	RiPPs	redox-cofactor	816	d__Bacteria;p__Proteobacteria;c__Gammaproteobacteria;o__Burkholderiales;f__Methylophilaceae;g__Methylotenera;s__	1	11924
338R_concoct_161_7.region001	338R_concoct_161	186	RiPPs	RiPP-like	750	d__Bacteria;p__Proteobacteria;c__Gammaproteobacteria;o__Burkholderiales;f__Methylophilaceae;g__Methylotenera;s__Methylotenera sp014378495	1	5654
GFS_4863_7.region001	GFS_4863	186	RiPPs	RiPP-like	710	d__Bacteria;p__Proteobacteria;c__Gammaproteobacteria;o__Burkholderiales;f__Methylophilaceae;g__Methylotenera;s__	1	7026
GFS_5463_157.region001	GFS_5463	186	RiPPs	RiPP-like	710	d__Bacteria;p__Proteobacteria;c__Gammaproteobacteria;o__Burkholderiales;f__Methylophilaceae;g__Methylotenera;s__	1	5230
GL53_Down_metabinner_29_185.region001	GL53_Down_metabinner_29	186	RiPPs	RiPP-like	783	d__Bacteria;p__Proteobacteria;c__Gammaproteobacteria;o__Burkholderiales;f__Methylophilaceae;g__Methylotenera_A;s__	1	5996
GL61_DN_metabinner_1_8.region001	GL61_DN_metabinner_1	186	RiPPs	RiPP-like	830	d__Bacteria;p__Proteobacteria;c__Gammaproteobacteria;o__Burkholderiales;f__Methylophilaceae;g__JACMMS01;s__	0	10870
338R_concoct_193_557.region001	338R_concoct_193	187	Terpene	terpene	535	d__Bacteria;p__Proteobacteria;c__Gammaproteobacteria;o__Burkholderiales;f__Burkholderiaceae;g__JADJBS01;s__	1	7006
338R_concoct_195_107.region001	338R_concoct_195	188	Others	acyl_amino_acids	1546	d__Bacteria;p__Proteobacteria;c__Gammaproteobacteria;o__Burkholderiales;f__Burkholderiaceae;g__Rhodoferax_B;s__	1	32752
GFS_5748_198.region001	GFS_5748	188	Others	acyl_amino_acids	1424	d__Bacteria;p__Proteobacteria;c__Gammaproteobacteria;o__Burkholderiales;f__Burkholderiaceae;g__Rhodoferax_B;s__	1	35022
338R_concoct_195_203.region001	338R_concoct_195	192	NRPS	NAPAA	1166	d__Bacteria;p__Proteobacteria;c__Gammaproteobacteria;o__Burkholderiales;f__Burkholderiaceae;g__Rhodoferax_B;s__	1	27449
338R_concoct_195_281.region001	338R_concoct_195	194	RiPPs	RiPP-like	355	d__Bacteria;p__Proteobacteria;c__Gammaproteobacteria;o__Burkholderiales;f__Burkholderiaceae;g__Rhodoferax_B;s__	1	5794
338R_concoct_195_292.region001	338R_concoct_195	195	Others	betalactone	446	d__Bacteria;p__Proteobacteria;c__Gammaproteobacteria;o__Burkholderiales;f__Burkholderiaceae;g__Rhodoferax_B;s__	1	11977
338R_concoct_33_sub_437.region001	338R_concoct_33_sub	197	Terpene	terpene	587	d__Bacteria;p__Proteobacteria;c__Alphaproteobacteria;o__Sphingomonadales;f__Sphingomonadaceae;g__CAHJWT01;s__	1	5609
GFS_5457_170.region001	GFS_5457	197	Terpene	terpene	711	d__Bacteria;p__Proteobacteria;c__Alphaproteobacteria;o__Sphingomonadales;f__Sphingomonadaceae;g__CAHJWT01;s__	1	5815
338R_concoct_33_sub_467.region001	338R_concoct_33_sub	198	Terpene	terpene	977	d__Bacteria;p__Proteobacteria;c__Alphaproteobacteria;o__Sphingomonadales;f__Sphingomonadaceae;g__CAHJWT01;s__	1	5236
338R_concoct_41_sub_170.region001	338R_concoct_41_sub	199	Others	hserlactone	310	d__Bacteria;p__Proteobacteria;c__Gammaproteobacteria;o__Pseudomonadales;f__Moraxellaceae;g__Aquirhabdus;s__	1	10864
338R_concoct_51_sub_10.region001	338R_concoct_51_sub	201	PKS	T3PKS	1279	d__Bacteria;p__Acidobacteriota;c__Acidobacteriae;o__Acidobacteriales;f__Acidobacteriaceae;g__Edaphobacter;s__	1	5749
338R_concoct_65_399.region001	338R_concoct_65	203	Terpene	terpene	829	d__Bacteria;p__Acidobacteriota;c__Acidobacteriae;o__Bryobacterales;f__Bryobacteraceae;g__Ga0077553;s__	1	14205
338R_concoct_65_459.region001	338R_concoct_65	204	Terpene	terpene	671	d__Bacteria;p__Acidobacteriota;c__Acidobacteriae;o__Bryobacterales;f__Bryobacteraceae;g__Ga0077553;s__	1	10811
338R_concoct_82_53.region001	338R_concoct_82	206	Others	arylpolyene	1038	d__Bacteria;p__Proteobacteria;c__Alphaproteobacteria;o__Acetobacterales;f__Acetobacteraceae;g__CAIMOR01;s__	1	6649
338R_concoct_94_106.region001	338R_concoct_94	207	PKS	T1PKS	1298	d__Bacteria;p__Planctomycetota;c__Planctomycetia;o__Gemmatales;f__Gemmataceae;g__Fimbriiglobus;s__	1	7766
338R_concoct_94_86.region001	338R_concoct_94	211	Terpene	terpene	654	d__Bacteria;p__Planctomycetota;c__Planctomycetia;o__Gemmatales;f__Gemmataceae;g__Fimbriiglobus;s__	1	10520
338R_metabat_123_132.region001	338R_metabat_123	213	Others	betalactone	721	d__Bacteria;p__Actinobacteriota;c__Actinomycetia;o__Actinomycetales;f__Microbacteriaceae;g__Pseudolysinimonas;s__	1	21448
GFS_10006_29.region001	GFS_10006	213	Others	betalactone	812	d__Bacteria;p__Actinobacteriota;c__Actinomycetia;o__Actinomycetales;f__Microbacteriaceae;g__Rhodoglobus;s__	1	7347
GFS_11581_193.region001	GFS_11581	213	Others	betalactone	746	d__Bacteria;p__Actinobacteriota;c__Actinomycetia;o__Actinomycetales;f__Microbacteriaceae;g__Rhodoglobus;s__	1	21698
GFS_4729_59.region001	GFS_4729	213	Others	betalactone	681	d__Bacteria;p__Actinobacteriota;c__Actinomycetia;o__Actinomycetales;f__Microbacteriaceae;g__Lacisediminihabitans;s__	0	28490
GL124_DN_metabat_39_sub_8.region001	GL124_DN_metabat_39_sub	213	Others	betalactone	663	d__Bacteria;p__Actinobacteriota;c__Actinomycetia;o__Actinomycetales;f__Microbacteriaceae;g__Rhodoglobus;s__	0	27196
338R_metabat_123_241.region001	338R_metabat_123	214	Terpene	terpene	586	d__Bacteria;p__Actinobacteriota;c__Actinomycetia;o__Actinomycetales;f__Microbacteriaceae;g__Pseudolysinimonas;s__	1	8830
GFS_10004_251.region001	GFS_10004	214	Terpene	terpene	836	d__Bacteria;p__Actinobacteriota;c__Actinomycetia;o__Actinomycetales;f__Microbacteriaceae;g__Lacisediminihabitans;s__	1	12108
GFS_4996_165.region001	GFS_4996	214	Terpene	terpene	707	d__Bacteria;p__Actinobacteriota;c__Actinomycetia;o__Actinomycetales;f__Microbacteriaceae;g__Lacisediminihabitans;s__	1	10661
GFS_5326_209.region001	GFS_5326	214	Terpene	terpene	816	d__Bacteria;p__Actinobacteriota;c__Actinomycetia;o__Actinomycetales;f__Microbacteriaceae;g__Lacisediminihabitans;s__	1	13615
338R_metabinner_10_60.region001	338R_metabinner_10	216	PKS	T3PKS	1481	d__Bacteria;p__Proteobacteria;c__Alphaproteobacteria;o__Acetobacterales;f__Acetobacteraceae;g__CAIQQQ01;s__	1	16832
338R_metabinner_10_67.region001	338R_metabinner_10	217	Terpene	terpene	898	d__Bacteria;p__Proteobacteria;c__Alphaproteobacteria;o__Acetobacterales;f__Acetobacteraceae;g__CAIQQQ01;s__	0	24857
GFS_2508_466.region001	GFS_2508	217	Terpene	terpene	800	d__Bacteria;p__Proteobacteria;c__Alphaproteobacteria;o__Acetobacterales;f__Acetobacteraceae;g__CAIQQQ01;s__	1	8884
338R_metabinner_10_73.region001	338R_metabinner_10	218	RiPPs	redox-cofactor	1325	d__Bacteria;p__Proteobacteria;c__Alphaproteobacteria;o__Acetobacterales;f__Acetobacteraceae;g__CAIQQQ01;s__	0	22095
338R_metabinner_10_93.region001	338R_metabinner_10	219	Others	RiPP-like.arylpolyene	1496	d__Bacteria;p__Proteobacteria;c__Alphaproteobacteria;o__Acetobacterales;f__Acetobacteraceae;g__CAIQQQ01;s__	1	51017
338R_metabinner_17_16.region001	338R_metabinner_17	220	Others	arylpolyene	1816	d__Bacteria;p__Proteobacteria;c__Gammaproteobacteria;o__Burkholderiales;f__Burkholderiaceae;g__Undibacterium;s__Undibacterium parvum	1	36763
338R_metabinner_17_23.region001	338R_metabinner_17	221	Others	hserlactone	1094	d__Bacteria;p__Proteobacteria;c__Gammaproteobacteria;o__Burkholderiales;f__Burkholderiaceae;g__Undibacterium;s__Undibacterium parvum	0	25075
338R_metabinner_17_32.region001	338R_metabinner_17	222	Others	hserlactone	1039	d__Bacteria;p__Proteobacteria;c__Gammaproteobacteria;o__Burkholderiales;f__Burkholderiaceae;g__Undibacterium;s__Undibacterium parvum	0	20822
338R_metabinner_17_52.region001	338R_metabinner_17	223	NRPS	NRPS	806	d__Bacteria;p__Proteobacteria;c__Gammaproteobacteria;o__Burkholderiales;f__Burkholderiaceae;g__Undibacterium;s__Undibacterium parvum	1	24824
338R_metabinner_17_54.region001	338R_metabinner_17	224	Terpene	terpene	688	d__Bacteria;p__Proteobacteria;c__Gammaproteobacteria;o__Burkholderiales;f__Burkholderiaceae;g__Undibacterium;s__Undibacterium parvum	1	14260
338R_metabinner_17_61.region001	338R_metabinner_17	225	RiPPs	RiPP-like	436	d__Bacteria;p__Proteobacteria;c__Gammaproteobacteria;o__Burkholderiales;f__Burkholderiaceae;g__Undibacterium;s__Undibacterium parvum	0	10876
338R_metabinner_17_65.region001	338R_metabinner_17	226	Others	hserlactone	1077	d__Bacteria;p__Proteobacteria;c__Gammaproteobacteria;o__Burkholderiales;f__Burkholderiaceae;g__Undibacterium;s__Undibacterium parvum	0	20813
338R_metabinner_17_80.region001	338R_metabinner_17	227	Others	arylpolyene	789	d__Bacteria;p__Proteobacteria;c__Gammaproteobacteria;o__Burkholderiales;f__Burkholderiaceae;g__Undibacterium;s__Undibacterium parvum	1	25811
GL75_UP_concoct_106_253.region001	GL75_UP_concoct_106	227	Others	arylpolyene	823	d__Bacteria;p__Proteobacteria;c__Gammaproteobacteria;o__Burkholderiales;f__Burkholderiaceae;g__Janthinobacterium;s__	1	12242
338R_metabinner_18_15.region001	338R_metabinner_18	228	Terpene	terpene	607	d__Bacteria;p__Proteobacteria;c__Alphaproteobacteria;o__Acetobacterales;f__Acetobacteraceae;g__;s__	1	8823
GL32_UP_concoct_199_sub_197.region001	GL32_UP_concoct_199_sub	228	Terpene	terpene	653	d__Bacteria;p__Proteobacteria;c__Alphaproteobacteria;o__Acetobacterales;f__Acetobacteraceae;g__REEB85;s__	1	6523
338R_metabinner_18_36.region001	338R_metabinner_18	229	RiPPs	RiPP-like	811	d__Bacteria;p__Proteobacteria;c__Alphaproteobacteria;o__Acetobacterales;f__Acetobacteraceae;g__;s__	1	7304
338R_metabinner_18_5.region001	338R_metabinner_18	230	PKS	T3PKS	1144	d__Bacteria;p__Proteobacteria;c__Alphaproteobacteria;o__Acetobacterales;f__Acetobacteraceae;g__;s__	1	8368
338R_metabinner_18_51.region001	338R_metabinner_18	231	Terpene	terpene	956	d__Bacteria;p__Proteobacteria;c__Alphaproteobacteria;o__Acetobacterales;f__Acetobacteraceae;g__;s__	1	7574
338R_metabinner_18_605.region001	338R_metabinner_18	232	NRPS	NRPS-like	765	d__Bacteria;p__Proteobacteria;c__Alphaproteobacteria;o__Acetobacterales;f__Acetobacteraceae;g__;s__	1	7106
338R_metabinner_2_70.region001	338R_metabinner_2	233	Terpene	terpene	821	d__Bacteria;p__Bacteroidota;c__Bacteroidia;o__NS11-12g;f__UBA955;g__JABMMZ01;s__	1	15769
338R_metabinner_2_8.region001	338R_metabinner_2	234	Others	betalactone	1109	d__Bacteria;p__Bacteroidota;c__Bacteroidia;o__NS11-12g;f__UBA955;g__JABMMZ01;s__	0	28215
338R_metabinner_30_16.region001	338R_metabinner_30	235	Terpene	terpene	809	d__Bacteria;p__Bacteroidota;c__Bacteroidia;o__Chitinophagales;f__Chitinophagaceae;g__CAIVPM01;s__	1	15781
338R_metabinner_33_sub_188.region001	338R_metabinner_33_sub	236	Terpene	terpene	903	d__Bacteria;p__Proteobacteria;c__Alphaproteobacteria;o__Acetobacterales;f__Acetobacteraceae;g__;s__	1	9589
338R_metabinner_33_sub_396.region001	338R_metabinner_33_sub	237	Terpene	terpene	988	d__Bacteria;p__Proteobacteria;c__Alphaproteobacteria;o__Acetobacterales;f__Acetobacteraceae;g__;s__	1	7885
338R_metabinner_33_sub_471.region001	338R_metabinner_33_sub	238	Others	arylpolyene	1201	d__Bacteria;p__Proteobacteria;c__Alphaproteobacteria;o__Acetobacterales;f__Acetobacteraceae;g__;s__	1	13550
338R_metabinner_42_175.region001	338R_metabinner_42	239	Terpene	terpene	503	d__Bacteria;p__Gemmatimonadota;c__Gemmatimonadetes;o__Gemmatimonadales;f__Gemmatimonadaceae;g__Gemmatimonas;s__	1	11650
GFS_11403_275.region001	GFS_11403	239	Terpene	terpene	514	d__Bacteria;p__Gemmatimonadota;c__Gemmatimonadetes;o__Gemmatimonadales;f__Gemmatimonadaceae;g__Gemmatimonas;s__	1	10560
GL140_1_metabat_52_78.region001	GL140_1_metabat_52	239	Terpene	terpene	693	d__Bacteria;p__Gemmatimonadota;c__Gemmatimonadetes;o__Gemmatimonadales;f__Gemmatimonadaceae;g__Gemmatimonas;s__	1	10549
338R_metabinner_42_314.region001	338R_metabinner_42	241	NRPS	NRPS	534	d__Bacteria;p__Gemmatimonadota;c__Gemmatimonadetes;o__Gemmatimonadales;f__Gemmatimonadaceae;g__Gemmatimonas;s__	1	12396
338R_metabinner_42_94.region001	338R_metabinner_42	242	NRPS	NRPS-like	595	d__Bacteria;p__Gemmatimonadota;c__Gemmatimonadetes;o__Gemmatimonadales;f__Gemmatimonadaceae;g__Gemmatimonas;s__	1	5425
338R_metabinner_45_sub_609.region001	338R_metabinner_45_sub	244	NRPS	NRPS	640	d__Bacteria;p__Proteobacteria;c__Gammaproteobacteria;o__Burkholderiales;f__Burkholderiaceae;g__Variovorax;s__	1	5076
338R_metabinner_5_16.region001	338R_metabinner_5	247	Terpene	terpene	717	d__Bacteria;p__Bacteroidota;c__Bacteroidia;o__Flavobacteriales;f__Flavobacteriaceae;g__Flavobacterium;s__	1	17998
339R_metabat_254_152.region001	339R_metabat_254	247	Terpene	terpene	557	d__Bacteria;p__Bacteroidota;c__Bacteroidia;o__Flavobacteriales;f__Flavobacteriaceae;g__Flavobacterium;s__	1	12173
GFS_12665_529.region001	GFS_12665	247	Terpene	terpene	556	d__Bacteria;p__Bacteroidota;c__Bacteroidia;o__Flavobacteriales;f__Flavobacteriaceae;g__Flavobacterium;s__	1	15631
GFS_14465_374.region001	GFS_14465	247	Terpene	terpene	439	d__Bacteria;p__Bacteroidota;c__Bacteroidia;o__Flavobacteriales;f__Flavobacteriaceae;g__Flavobacterium;s__	1	5476
GFS_3957_199.region001	GFS_3957	247	Terpene	terpene	747	d__Bacteria;p__Bacteroidota;c__Bacteroidia;o__Flavobacteriales;f__Flavobacteriaceae;g__Flavobacterium;s__	1	14770
GFS_4443_133.region001	GFS_4443	247	Terpene	terpene	763	d__Bacteria;p__Bacteroidota;c__Bacteroidia;o__Flavobacteriales;f__Flavobacteriaceae;g__Flavobacterium;s__	1	13207
GL106_UP_metabinner_3_128.region001	GL106_UP_metabinner_3	247	Terpene	terpene	439	d__Bacteria;p__Bacteroidota;c__Bacteroidia;o__Flavobacteriales;f__Flavobacteriaceae;g__Flavobacterium;s__	1	5580
GL44_Down_metabat_19_84.region001	GL44_Down_metabat_19	247	Terpene	terpene	565	d__Bacteria;p__Bacteroidota;c__Bacteroidia;o__Flavobacteriales;f__Flavobacteriaceae;g__Flavobacterium;s__	1	14158
GL53_Up_metabinner_19_287.region001	GL53_Up_metabinner_19	247	Terpene	terpene	363	d__Bacteria;p__Bacteroidota;c__Bacteroidia;o__Flavobacteriales;f__Flavobacteriaceae;g__Flavobacterium;s__	1	5886
GL53_Up_metabinner_42_sub_67.region001	GL53_Up_metabinner_42_sub	247	Terpene	terpene	674	d__Bacteria;p__Bacteroidota;c__Bacteroidia;o__Flavobacteriales;f__Flavobacteriaceae;g__Flavobacterium;s__	0	21137
GL65_DN_metabinner_30_sub_426.region001	GL65_DN_metabinner_30_sub	247	Terpene	terpene	505	d__Bacteria;p__Bacteroidota;c__Bacteroidia;o__Flavobacteriales;f__Flavobacteriaceae;g__Flavobacterium;s__	1	10709
GL90_DN_metabat_18_sub_105.region001	GL90_DN_metabat_18_sub	247	Terpene	terpene	624	d__Bacteria;p__Bacteroidota;c__Bacteroidia;o__Flavobacteriales;f__Flavobacteriaceae;g__Flavobacterium;s__	1	17142
GLR68_GL53_UP_2_concoct_54_sub_253.region001	GLR68_GL53_UP_2_concoct_54_sub	247	Terpene	terpene	626	d__Bacteria;p__Bacteroidota;c__Bacteroidia;o__Flavobacteriales;f__Flavobacteriaceae;g__Flavobacterium;s__Flavobacterium sp002150205	1	8360
338R_metabinner_5_66.region001	338R_metabinner_5	249	PKS	T3PKS	1600	d__Bacteria;p__Bacteroidota;c__Bacteroidia;o__Flavobacteriales;f__Flavobacteriaceae;g__Flavobacterium;s__	1	35030
GFS_14385_22.region001	GFS_14385	249	PKS	T3PKS	1044	d__Bacteria;p__Bacteroidota;c__Bacteroidia;o__Flavobacteriales;f__Flavobacteriaceae;g__Flavobacterium;s__	1	6150
GFS_2854_86.region001	GFS_2854	249	PKS	T3PKS	1138	d__Bacteria;p__Bacteroidota;c__Bacteroidia;o__Flavobacteriales;f__Flavobacteriaceae;g__Flavobacterium;s__	1	29191
GFS_3957_110.region001	GFS_3957	249	PKS	T3PKS	1117	d__Bacteria;p__Bacteroidota;c__Bacteroidia;o__Flavobacteriales;f__Flavobacteriaceae;g__Flavobacterium;s__	1	24005
GL117_DN_concoct_115_162.region001	GL117_DN_concoct_115	249	PKS	T3PKS	1098	d__Bacteria;p__Bacteroidota;c__Bacteroidia;o__Flavobacteriales;f__Flavobacteriaceae;g__Flavobacterium;s__	1	10752
GL65_DN_metabinner_30_sub_277.region001	GL65_DN_metabinner_30_sub	249	PKS	T3PKS	1217	d__Bacteria;p__Bacteroidota;c__Bacteroidia;o__Flavobacteriales;f__Flavobacteriaceae;g__Flavobacterium;s__	1	5170
339R_concoct_126_sub_680.region001	339R_concoct_126_sub	250	PKS	T3PKS	505	d__Bacteria;p__Acidobacteriota;c__Holophagae;o__Holophagales;f__Holophagaceae;g__JADJVL01;s__	1	5921
339R_concoct_132_sub_153.region001	339R_concoct_132_sub	251	Terpene	terpene	1058	d__Bacteria;p__Verrucomicrobiota;c__Verrucomicrobiae;o__Verrucomicrobiales;f__Akkermansiaceae;g__Luteolibacter;s__	1	12260
339R_concoct_132_sub_486.region001	339R_concoct_132_sub	252	PKS	T3PKS	634	d__Bacteria;p__Verrucomicrobiota;c__Verrucomicrobiae;o__Verrucomicrobiales;f__Akkermansiaceae;g__Luteolibacter;s__	1	5900
339R_concoct_170_sub_524.region001	339R_concoct_170_sub	253	NRPS	NRPS	597	d__Bacteria;p__Acidobacteriota;c__Acidobacteriae;o__Acidobacteriales;f__Acidobacteriaceae;g__Granulicella_C;s__	1	5845
339R_concoct_170_sub_662.region001	339R_concoct_170_sub	254	Terpene	terpene	887	d__Bacteria;p__Acidobacteriota;c__Acidobacteriae;o__Acidobacteriales;f__Acidobacteriaceae;g__Granulicella_C;s__	1	6217
GFS_10685_383.region001	GFS_10685	254	Terpene	terpene	864	d__Bacteria;p__Acidobacteriota;c__Acidobacteriae;o__Acidobacteriales;f__Acidobacteriaceae;g__Palsa-288;s__	1	5958
GFS_11049_15.region001	GFS_11049	254	Terpene	terpene	775	d__Bacteria;p__Acidobacteriota;c__Acidobacteriae;o__Acidobacteriales;f__Acidobacteriaceae;g__Edaphobacter;s__	0	21844
GFS_4682_338.region001	GFS_4682	254	Terpene	terpene	533	d__Bacteria;p__Acidobacteriota;c__Acidobacteriae;o__Acidobacteriales;f__Acidobacteriaceae;g__Granulicella_C;s__	1	13941
GL91_UP_concoct_143_355.region001	GL91_UP_concoct_143	254	Terpene	terpene	956	d__Bacteria;p__Acidobacteriota;c__Acidobacteriae;o__Acidobacteriales;f__Acidobacteriaceae;g__Granulicella_C;s__	1	13503
339R_concoct_49_193.region001	339R_concoct_49	255	NRPS	NRPS-like	771	d__Bacteria;p__Cyanobacteria;c__Cyanobacteriia;o__Cyanobacteriales;f__Chamaesiphonaceae;g__Chamaesiphon;s__	1	19740
339R_concoct_49_208.region001	339R_concoct_49	256	NRPS	NAPAA	1492	d__Bacteria;p__Cyanobacteria;c__Cyanobacteriia;o__Cyanobacteriales;f__Chamaesiphonaceae;g__Chamaesiphon;s__	0	34011
339R_concoct_49_212.region001	339R_concoct_49	257	NRPS	NRPS-like	836	d__Bacteria;p__Cyanobacteria;c__Cyanobacteriia;o__Cyanobacteriales;f__Chamaesiphonaceae;g__Chamaesiphon;s__	1	14821
339R_concoct_49_271.region001	339R_concoct_49	258	Others	indole	844	d__Bacteria;p__Cyanobacteria;c__Cyanobacteriia;o__Cyanobacteriales;f__Chamaesiphonaceae;g__Chamaesiphon;s__	1	18366
339R_concoct_49_313.region001	339R_concoct_49	259	PKS	T1PKS	991	d__Bacteria;p__Cyanobacteria;c__Cyanobacteriia;o__Cyanobacteriales;f__Chamaesiphonaceae;g__Chamaesiphon;s__	1	31978
339R_concoct_49_98.region001	339R_concoct_49	260	Others	T1PKS.terpene.NRPS	2073	d__Bacteria;p__Cyanobacteria;c__Cyanobacteriia;o__Cyanobacteriales;f__Chamaesiphonaceae;g__Chamaesiphon;s__	1	71425
339R_concoct_57_115.region001	339R_concoct_57	261	Others	ectoine	709	d__Bacteria;p__Actinobacteriota;c__Acidimicrobiia;o__Acidimicrobiales;f__Ilumatobacteraceae;g__WLMZ01;s__	1	6649
339R_concoct_81_sub_167.region001	339R_concoct_81_sub	263	RiPPs	RRE-containing	841	d__Bacteria;p__Proteobacteria;c__Alphaproteobacteria;o__Sphingomonadales;f__Sphingomonadaceae;g__Novosphingobium;s__	1	10995
339R_concoct_81_sub_319.region001	339R_concoct_81_sub	265	Others	NRPS-like.RRE-containing.NRPS	1006	d__Bacteria;p__Proteobacteria;c__Alphaproteobacteria;o__Sphingomonadales;f__Sphingomonadaceae;g__Novosphingobium;s__	1	17554
339R_concoct_81_sub_375.region001	339R_concoct_81_sub	266	Terpene	terpene	894	d__Bacteria;p__Proteobacteria;c__Alphaproteobacteria;o__Sphingomonadales;f__Sphingomonadaceae;g__Novosphingobium;s__	1	8917
339R_concoct_84_sub_235.region001	339R_concoct_84_sub	267	Terpene	terpene	791	d__Bacteria;p__Acidobacteriota;c__Acidobacteriae;o__Bryobacterales;f__Bryobacteraceae;g__Bryobacter;s__	1	5058
339R_concoct_84_sub_437.region001	339R_concoct_84_sub	268	RiPPs	ranthipeptide	432	d__Bacteria;p__Acidobacteriota;c__Acidobacteriae;o__Bryobacterales;f__Bryobacteraceae;g__Bryobacter;s__	1	7241
339R_concoct_84_sub_57.region001	339R_concoct_84_sub	269	Terpene	terpene	611	d__Bacteria;p__Acidobacteriota;c__Acidobacteriae;o__Bryobacterales;f__Bryobacteraceae;g__Bryobacter;s__	1	6584
339R_metabat_254_179.region001	339R_metabat_254	271	PKS	T3PKS	1164	d__Bacteria;p__Bacteroidota;c__Bacteroidia;o__Flavobacteriales;f__Flavobacteriaceae;g__Flavobacterium;s__	1	5441
339R_metabat_254_75.region001	339R_metabat_254	273	Others	arylpolyene	1254	d__Bacteria;p__Bacteroidota;c__Bacteroidia;o__Flavobacteriales;f__Flavobacteriaceae;g__Flavobacterium;s__	1	12129
339R_metabinner_19_118.region001	339R_metabinner_19	274	NRPS	NRPS-like	1155	d__Bacteria;p__Proteobacteria;c__Alphaproteobacteria;o__Rhizobiales;f__Aestuariivirgaceae;g__Aestuariivirga;s__	1	20562
339R_metabinner_19_51.region001	339R_metabinner_19	275	PKS	T3PKS	1760	d__Bacteria;p__Proteobacteria;c__Alphaproteobacteria;o__Rhizobiales;f__Aestuariivirgaceae;g__Aestuariivirga;s__	0	41056
GFS_11943_72.region001	GFS_11943	275	PKS	T3PKS	1015	d__Bacteria;p__Proteobacteria;c__Alphaproteobacteria;o__Rhizobiales;f__Aestuariivirgaceae;g__Aestuariivirga;s__	1	9415
GL34_DN_metabinner_13_181.region001	GL34_DN_metabinner_13	275	PKS	T3PKS	1242	d__Bacteria;p__Proteobacteria;c__Alphaproteobacteria;o__Rhizobiales;f__Aestuariivirgaceae;g__Aestuariivirga;s__	1	14314
GL72_UP_concoct_172_sub_475.region001	GL72_UP_concoct_172_sub	275	PKS	T3PKS	1040	d__Bacteria;p__Proteobacteria;c__Alphaproteobacteria;o__Rhizobiales;f__Aestuariivirgaceae;g__Aestuariivirga;s__	1	13938
GL79_DN_concoct_59_sub_332.region001	GL79_DN_concoct_59_sub	275	PKS	T3PKS	1451	d__Bacteria;p__Proteobacteria;c__Alphaproteobacteria;o__Rhizobiales;f__Aestuariivirgaceae;g__Aestuariivirga;s__	1	18335
339R_metabinner_2_31.region001	339R_metabinner_2	279	RiPPs	lassopeptide	306	d__Bacteria;p__Deinococcota;c__Deinococci;o__Deinococcales;f__JAAFIG01;g__;s__	1	5737
339R_metabinner_2_32.region001	339R_metabinner_2	280	RiPPs	RRE-containing	691	d__Bacteria;p__Deinococcota;c__Deinococci;o__Deinococcales;f__JAAFIG01;g__;s__	1	19071
339R_metabinner_2_33.region001	339R_metabinner_2	281	NRPS	NRPS	1583	d__Bacteria;p__Deinococcota;c__Deinococci;o__Deinococcales;f__JAAFIG01;g__;s__	1	34968
339R_metabinner_2_35.region001	339R_metabinner_2	282	PKS	T3PKS	1601	d__Bacteria;p__Deinococcota;c__Deinococci;o__Deinococcales;f__JAAFIG01;g__;s__	0	41143
GFS_3132_466.region001	GFS_3132	282	PKS	T3PKS	1092	d__Bacteria;p__Deinococcota;c__Deinococci;o__Deinococcales;f__JAAFIG01;g__;s__	1	5818
339R_metabinner_2_53.region001	339R_metabinner_2	284	RiPPs	RiPP-like	395	d__Bacteria;p__Deinococcota;c__Deinococci;o__Deinococcales;f__JAAFIG01;g__;s__	1	5910
339R_metabinner_2_64.region001	339R_metabinner_2	285	Terpene	terpene	1191	d__Bacteria;p__Deinococcota;c__Deinococci;o__Deinococcales;f__JAAFIG01;g__;s__	1	19616
339R_metabinner_2_89.region001	339R_metabinner_2	286	RiPPs	lassopeptide	715	d__Bacteria;p__Deinococcota;c__Deinococci;o__Deinococcales;f__JAAFIG01;g__;s__	1	13184
339R_metabinner_34_175.region001	339R_metabinner_34	287	Terpene	terpene	712	d__Bacteria;p__Bacteroidota;c__Bacteroidia;o__Cytophagales;f__Hymenobacteraceae;g__Hymenobacter;s__	1	6269
GFS_190_687.region001	GFS_190	287	Terpene	terpene	669	d__Bacteria;p__Bacteroidota;c__Bacteroidia;o__Cytophagales;f__Hymenobacteraceae;g__Hymenobacter;s__	1	6296
GFS_9179_467.region001	GFS_9179	287	Terpene	terpene	666	d__Bacteria;p__Bacteroidota;c__Bacteroidia;o__Cytophagales;f__Hymenobacteraceae;g__Hymenobacter;s__	1	11837
GL53_Up_metabat_5_sub_92.region001	GL53_Up_metabat_5_sub	287	Terpene	terpene	725	d__Bacteria;p__Bacteroidota;c__Bacteroidia;o__Cytophagales;f__Hymenobacteraceae;g__Hymenobacter;s__	1	17655
339R_metabinner_38_292.region001	339R_metabinner_38	288	RiPPs	RRE-containing	300	d__Bacteria;p__Proteobacteria;c__Gammaproteobacteria;o__Burkholderiales;f__Casimicrobiaceae;g__Casimicrobium;s__	1	10807
339R_metabinner_9_106.region001	339R_metabinner_9	292	NRPS	NAPAA	1031	d__Bacteria;p__Bacteroidota;c__Bacteroidia;o__Sphingobacteriales;f__Sphingobacteriaceae;g__Mucilaginibacter;s__	1	14928
339R_metabinner_9_159.region001	339R_metabinner_9	293	NRPS	NRPS-like	1015	d__Bacteria;p__Bacteroidota;c__Bacteroidia;o__Sphingobacteriales;f__Sphingobacteriaceae;g__Mucilaginibacter;s__	1	37642
339R_metabinner_9_166.region001	339R_metabinner_9	294	RiPPs	RiPP-like	671	d__Bacteria;p__Bacteroidota;c__Bacteroidia;o__Sphingobacteriales;f__Sphingobacteriaceae;g__Mucilaginibacter;s__	0	10942
339R_metabinner_9_187.region001	339R_metabinner_9	295	PKS	T3PKS	956	d__Bacteria;p__Bacteroidota;c__Bacteroidia;o__Sphingobacteriales;f__Sphingobacteriaceae;g__Mucilaginibacter;s__	1	11407
339R_metabinner_9_256.region001	339R_metabinner_9	296	NRPS	NRPS	872	d__Bacteria;p__Bacteroidota;c__Bacteroidia;o__Sphingobacteriales;f__Sphingobacteriaceae;g__Mucilaginibacter;s__	1	22931
339R_metabinner_9_268.region001	339R_metabinner_9	297	NRPS	NRPS	1150	d__Bacteria;p__Bacteroidota;c__Bacteroidia;o__Sphingobacteriales;f__Sphingobacteriaceae;g__Mucilaginibacter;s__	1	29921
339R_metabinner_9_32.region001	339R_metabinner_9	298	NRPS	NRPS	1227	d__Bacteria;p__Bacteroidota;c__Bacteroidia;o__Sphingobacteriales;f__Sphingobacteriaceae;g__Mucilaginibacter;s__	1	34866
339R_metabinner_9_51.region001	339R_metabinner_9	299	Others	T1PKS.lanthipeptide-class-i.NRPS-like.NRPS	1399	d__Bacteria;p__Bacteroidota;c__Bacteroidia;o__Sphingobacteriales;f__Sphingobacteriaceae;g__Mucilaginibacter;s__	1	40455
339R_metabinner_9_58.region001	339R_metabinner_9	300	NRPS	NRPS-like	1019	d__Bacteria;p__Bacteroidota;c__Bacteroidia;o__Sphingobacteriales;f__Sphingobacteriaceae;g__Mucilaginibacter;s__	1	28846
339R_metabinner_9_67.region001	339R_metabinner_9	301	PKS	T3PKS	1241	d__Bacteria;p__Bacteroidota;c__Bacteroidia;o__Sphingobacteriales;f__Sphingobacteriaceae;g__Mucilaginibacter;s__	0	41113
339R_metabinner_9_84.region001	339R_metabinner_9	302	Terpene	terpene	655	d__Bacteria;p__Bacteroidota;c__Bacteroidia;o__Sphingobacteriales;f__Sphingobacteriaceae;g__Mucilaginibacter;s__	1	11809
340R_metabat_103_15.region001	340R_metabat_103	304	RiPPs	RRE-containing	862	d__Bacteria;p__Nitrospirota;c__Nitrospiria;o__Nitrospirales;f__Nitrospiraceae;g__Palsa-1315;s__	1	5427
340R_metabat_103_252.region001	340R_metabat_103	305	Others	arylpolyene	627	d__Bacteria;p__Nitrospirota;c__Nitrospiria;o__Nitrospirales;f__Nitrospiraceae;g__Palsa-1315;s__	1	5129
340R_metabinner_16_sub_189.region001	340R_metabinner_16_sub	306	PKS	T3PKS	710	d__Bacteria;p__Proteobacteria;c__Alphaproteobacteria;o__Sphingomonadales;f__Sphingomonadaceae;g__Novosphingobium;s__	1	12215
340R_metabinner_33_sub_106.region001	340R_metabinner_33_sub	307	Terpene	terpene	464	d__Bacteria;p__Proteobacteria;c__Gammaproteobacteria;o__Burkholderiales;f__Burkholderiaceae;g__Polaromonas;s__	1	9656
340R_metabinner_40_30.region001	340R_metabinner_40	309	PKS	T3PKS	1152	d__Bacteria;p__Proteobacteria;c__Alphaproteobacteria;o__Sphingomonadales;f__Sphingomonadaceae;g__Novosphingobium;s__	1	27568
340R_metabinner_40_58.region001	340R_metabinner_40	310	NRPS	NRPS-like	754	d__Bacteria;p__Proteobacteria;c__Alphaproteobacteria;o__Sphingomonadales;f__Sphingomonadaceae;g__Novosphingobium;s__	1	17078
341R_concoct_105_sub_1056.region001	341R_concoct_105_sub	311	Terpene	terpene	457	d__Bacteria;p__Bacteroidota;c__Bacteroidia;o__Sphingobacteriales;f__Sphingobacteriaceae;g__Pedobacter;s__	1	5012
338R_concoct_148_295.region001	338R_concoct_148	312	NRPS	NRPS-like	809	d__Bacteria;p__Cyanobacteria;c__Cyanobacteriia;o__Cyanobacteriales;f__Chamaesiphonaceae;g__Chamaesiphon;s__	1	22525
341R_concoct_108_122.region001	341R_concoct_108	312	NRPS	NRPS-like	685	d__Bacteria;p__Cyanobacteria;c__Cyanobacteriia;o__Cyanobacteriales;f__Chamaesiphonaceae;g__Chamaesiphon;s__	1	12511
341R_concoct_108_176.region001	341R_concoct_108	313	NRPS	NRPS	1427	d__Bacteria;p__Cyanobacteria;c__Cyanobacteriia;o__Cyanobacteriales;f__Chamaesiphonaceae;g__Chamaesiphon;s__	1	16298
338R_concoct_148_144.region001	338R_concoct_148	315	NRPS	NRPS	1190	d__Bacteria;p__Cyanobacteria;c__Cyanobacteriia;o__Cyanobacteriales;f__Chamaesiphonaceae;g__Chamaesiphon;s__	1	14120
341R_concoct_108_522.region001	341R_concoct_108	315	NRPS	NRPS	1423	d__Bacteria;p__Cyanobacteria;c__Cyanobacteriia;o__Cyanobacteriales;f__Chamaesiphonaceae;g__Chamaesiphon;s__	1	38124
341R_concoct_108_551.region001	341R_concoct_108	316	NRPS	NRPS-like	920	d__Bacteria;p__Cyanobacteria;c__Cyanobacteriia;o__Cyanobacteriales;f__Chamaesiphonaceae;g__Chamaesiphon;s__	1	25890
GFS_10217_1026.region001	GFS_10217	316	NRPS	NRPS-like	628	d__Bacteria;p__Cyanobacteria;c__Cyanobacteriia;o__Cyanobacteriales;f__Chamaesiphonaceae;g__Chamaesiphon;s__	1	7293
GFS_13534_622.region001	GFS_13534	316	NRPS	NRPS-like	655	d__Bacteria;p__Cyanobacteria;c__Cyanobacteriia;o__Cyanobacteriales;f__Chamaesiphonaceae;g__Chamaesiphon;s__	1	9421
338R_concoct_148_324.region001	338R_concoct_148	317	NRPS	NAPAA	593	d__Bacteria;p__Cyanobacteria;c__Cyanobacteriia;o__Cyanobacteriales;f__Chamaesiphonaceae;g__Chamaesiphon;s__	1	18045
341R_concoct_108_57.region001	341R_concoct_108	317	NRPS	NAPAA	973	d__Bacteria;p__Cyanobacteria;c__Cyanobacteriia;o__Cyanobacteriales;f__Chamaesiphonaceae;g__Chamaesiphon;s__	0	34047
341R_concoct_108_91.region001	341R_concoct_108	318	NRPS	NRPS	844	d__Bacteria;p__Cyanobacteria;c__Cyanobacteriia;o__Cyanobacteriales;f__Chamaesiphonaceae;g__Chamaesiphon;s__	1	5888
341R_concoct_14_10.region001	341R_concoct_14	319	RiPPs	lanthipeptide-class-i	859	d__Bacteria;p__Bacteroidota;c__Bacteroidia;o__Sphingobacteriales;f__Sphingobacteriaceae;g__Daejeonella;s__	0	26103
341R_concoct_14_17.region001	341R_concoct_14	320	PKS	T3PKS	1181	d__Bacteria;p__Bacteroidota;c__Bacteroidia;o__Sphingobacteriales;f__Sphingobacteriaceae;g__Daejeonella;s__	0	41113
341R_concoct_14_17.region002	341R_concoct_14	321	Others	resorcinol	1434	d__Bacteria;p__Bacteroidota;c__Bacteroidia;o__Sphingobacteriales;f__Sphingobacteriaceae;g__Daejeonella;s__	0	41134
341R_concoct_14_21.region001	341R_concoct_14	322	Terpene	terpene	1029	d__Bacteria;p__Bacteroidota;c__Bacteroidia;o__Sphingobacteriales;f__Sphingobacteriaceae;g__Daejeonella;s__	0	20834
341R_metabat_147_130.region001	341R_metabat_147	323	PKS	T3PKS	1190	d__Bacteria;p__Proteobacteria;c__Alphaproteobacteria;o__Acetobacterales;f__Acetobacteraceae;g__CAHJXG01;s__	1	7689
341R_metabat_147_178.region001	341R_metabat_147	325	Terpene	terpene	475	d__Bacteria;p__Proteobacteria;c__Alphaproteobacteria;o__Acetobacterales;f__Acetobacteraceae;g__CAHJXG01;s__	1	5341
341R_metabat_147_27.region001	341R_metabat_147	326	Terpene	terpene	926	d__Bacteria;p__Proteobacteria;c__Alphaproteobacteria;o__Acetobacterales;f__Acetobacteraceae;g__CAHJXG01;s__	1	21795
GFS_2796_208.region001	GFS_2796	326	Terpene	terpene	866	d__Bacteria;p__Proteobacteria;c__Alphaproteobacteria;o__Acetobacterales;f__Acetobacteraceae;g__CAIYPH01;s__	1	13342
GFS_5291_120.region001	GFS_5291	326	Terpene	terpene	727	d__Bacteria;p__Proteobacteria;c__Alphaproteobacteria;o__Acetobacterales;f__Acetobacteraceae;g__PALSA-911;s__	1	8439
GFS_6186_611.region001	GFS_6186	326	Terpene	terpene	805	d__Bacteria;p__Proteobacteria;c__Alphaproteobacteria;o__Acetobacterales;f__Acetobacteraceae;g__CAHJXG01;s__	1	11932
341R_metabat_147_365.region001	341R_metabat_147	327	Terpene	terpene	814	d__Bacteria;p__Proteobacteria;c__Alphaproteobacteria;o__Acetobacterales;f__Acetobacteraceae;g__CAHJXG01;s__	1	14446
341R_metabat_147_473.region001	341R_metabat_147	328	Terpene	terpene	899	d__Bacteria;p__Proteobacteria;c__Alphaproteobacteria;o__Acetobacterales;f__Acetobacteraceae;g__CAHJXG01;s__	1	16475
GL68_DN_concoct_93_20.region001	GL68_DN_concoct_93	328	Terpene	terpene	934	d__Bacteria;p__Proteobacteria;c__Alphaproteobacteria;o__Acetobacterales;f__Acetobacteraceae;g__CAHJXG01;s__	1	12446
341R_metabat_147_474.region001	341R_metabat_147	329	RiPPs	RiPP-like	503	d__Bacteria;p__Proteobacteria;c__Alphaproteobacteria;o__Acetobacterales;f__Acetobacteraceae;g__CAHJXG01;s__	0	11875
341R_metabat_72_sub_1072.region001	341R_metabat_72_sub	331	NRPS	NRPS	851	d__Bacteria;p__Myxococcota;c__Polyangia;o__Polyangiales;f__Polyangiaceae;g__Byssovorax;s__	1	22424
341R_metabat_72_sub_1252.region001	341R_metabat_72_sub	332	RiPPs	RiPP-like	642	d__Bacteria;p__Myxococcota;c__Polyangia;o__Polyangiales;f__Polyangiaceae;g__Byssovorax;s__	1	9442
341R_metabat_72_sub_126.region001	341R_metabat_72_sub	333	NRPS	NRPS-like	884	d__Bacteria;p__Myxococcota;c__Polyangia;o__Polyangiales;f__Polyangiaceae;g__Byssovorax;s__	1	6582
341R_metabat_72_sub_1551.region001	341R_metabat_72_sub	334	NRPS	NRPS	328	d__Bacteria;p__Myxococcota;c__Polyangia;o__Polyangiales;f__Polyangiaceae;g__Byssovorax;s__	1	5014
341R_metabat_72_sub_1566.region001	341R_metabat_72_sub	335	PKS	T1PKS	842	d__Bacteria;p__Myxococcota;c__Polyangia;o__Polyangiales;f__Polyangiaceae;g__Byssovorax;s__	1	5093
341R_metabat_72_sub_1657.region001	341R_metabat_72_sub	336	NRPS	NRPS	681	d__Bacteria;p__Myxococcota;c__Polyangia;o__Polyangiales;f__Polyangiaceae;g__Byssovorax;s__	1	6772
341R_metabat_72_sub_187.region001	341R_metabat_72_sub	337	RiPPs	thioamitides	518	d__Bacteria;p__Myxococcota;c__Polyangia;o__Polyangiales;f__Polyangiaceae;g__Byssovorax;s__	1	14485
341R_metabat_72_sub_261.region001	341R_metabat_72_sub	338	NRPS	NRPS	349	d__Bacteria;p__Myxococcota;c__Polyangia;o__Polyangiales;f__Polyangiaceae;g__Byssovorax;s__	1	11931
341R_metabat_72_sub_378.region001	341R_metabat_72_sub	339	Others	hserlactone	1160	d__Bacteria;p__Myxococcota;c__Polyangia;o__Polyangiales;f__Polyangiaceae;g__Byssovorax;s__	1	10304
341R_metabat_72_sub_445.region001	341R_metabat_72_sub	340	NRPS	NRPS	1119	d__Bacteria;p__Myxococcota;c__Polyangia;o__Polyangiales;f__Polyangiaceae;g__Byssovorax;s__	1	23227
341R_metabat_72_sub_461.region001	341R_metabat_72_sub	342	RiPPs	RiPP-like	578	d__Bacteria;p__Myxococcota;c__Polyangia;o__Polyangiales;f__Polyangiaceae;g__Byssovorax;s__	1	8395
341R_metabat_72_sub_570.region001	341R_metabat_72_sub	343	RiPPs	RiPP-like	540	d__Bacteria;p__Myxococcota;c__Polyangia;o__Polyangiales;f__Polyangiaceae;g__Byssovorax;s__	1	7612
GL122_UP_concoct_204_1555.region001	GL122_UP_concoct_204	343	RiPPs	RiPP-like	597	d__Bacteria;p__Myxococcota;c__Polyangia;o__Polyangiales;f__Polyangiaceae;g__Byssovorax;s__	1	8996
GL135_DN_metabat_53_sub_526.region001	GL135_DN_metabat_53_sub	343	RiPPs	RiPP-like	540	d__Bacteria;p__Myxococcota;c__Polyangia;o__Polyangiales;f__Polyangiaceae;g__Byssovorax;s__	1	7051
341R_metabat_72_sub_582.region001	341R_metabat_72_sub	344	Terpene	terpene	807	d__Bacteria;p__Myxococcota;c__Polyangia;o__Polyangiales;f__Polyangiaceae;g__Byssovorax;s__	1	7144
341R_metabat_72_sub_606.region001	341R_metabat_72_sub	345	PKS	T3PKS	679	d__Bacteria;p__Myxococcota;c__Polyangia;o__Polyangiales;f__Polyangiaceae;g__Byssovorax;s__	1	14777
341R_metabat_72_sub_680.region001	341R_metabat_72_sub	346	NRPS	NRPS	332	d__Bacteria;p__Myxococcota;c__Polyangia;o__Polyangiales;f__Polyangiaceae;g__Byssovorax;s__	1	5458
341R_metabat_72_sub_690.region001	341R_metabat_72_sub	347	Others	phosphonate	988	d__Bacteria;p__Myxococcota;c__Polyangia;o__Polyangiales;f__Polyangiaceae;g__Byssovorax;s__	1	5105
GFS_13693_1568.region001	GFS_13693	347	Others	phosphonate	977	d__Bacteria;p__Myxococcota;c__Polyangia;o__Polyangiales;f__Polyangiaceae;g__Byssovorax;s__	1	8380
341R_metabat_72_sub_707.region001	341R_metabat_72_sub	348	PKS	hglE-KS	900	d__Bacteria;p__Myxococcota;c__Polyangia;o__Polyangiales;f__Polyangiaceae;g__Byssovorax;s__	1	6331
341R_metabat_72_sub_79.region001	341R_metabat_72_sub	349	PKS	T1PKS.PKS-like	1476	d__Bacteria;p__Myxococcota;c__Polyangia;o__Polyangiales;f__Polyangiaceae;g__Byssovorax;s__	1	24137
341R_metabat_72_sub_8.region001	341R_metabat_72_sub	350	NRPS	NRPS	767	d__Bacteria;p__Myxococcota;c__Polyangia;o__Polyangiales;f__Polyangiaceae;g__Byssovorax;s__	1	11644
341R_metabat_72_sub_86.region001	341R_metabat_72_sub	352	PKS	hglE-KS	641	d__Bacteria;p__Myxococcota;c__Polyangia;o__Polyangiales;f__Polyangiaceae;g__Byssovorax;s__	1	6496
341R_metabat_72_sub_892.region001	341R_metabat_72_sub	353	NRPS	NRPS	409	d__Bacteria;p__Myxococcota;c__Polyangia;o__Polyangiales;f__Polyangiaceae;g__Byssovorax;s__	1	8026
341R_metabat_72_sub_924.region001	341R_metabat_72_sub	354	Terpene	terpene	1188	d__Bacteria;p__Myxococcota;c__Polyangia;o__Polyangiales;f__Polyangiaceae;g__Byssovorax;s__	1	10034
GL135_DN_metabat_53_sub_1282.region001	GL135_DN_metabat_53_sub	354	Terpene	terpene	1144	d__Bacteria;p__Myxococcota;c__Polyangia;o__Polyangiales;f__Polyangiaceae;g__Byssovorax;s__	1	5795
341R_metabat_72_sub_94.region001	341R_metabat_72_sub	355	PKS	T1PKS	837	d__Bacteria;p__Myxococcota;c__Polyangia;o__Polyangiales;f__Polyangiaceae;g__Byssovorax;s__	1	21300
341R_metabat_72_sub_949.region001	341R_metabat_72_sub	356	Terpene	terpene	802	d__Bacteria;p__Myxococcota;c__Polyangia;o__Polyangiales;f__Polyangiaceae;g__Byssovorax;s__	1	6767
341R_metabinner_12_sub_118.region001	341R_metabinner_12_sub	357	RiPPs	RiPP-like	356	d__Bacteria;p__Bacteroidota;c__Bacteroidia;o__Sphingobacteriales;f__Sphingobacteriaceae;g__Mucilaginibacter;s__	1	7013
341R_metabinner_12_sub_158.region001	341R_metabinner_12_sub	359	RiPPs	lanthipeptide-class-iv	773	d__Bacteria;p__Bacteroidota;c__Bacteroidia;o__Sphingobacteriales;f__Sphingobacteriaceae;g__Mucilaginibacter;s__	1	20761
341R_metabinner_12_sub_181.region001	341R_metabinner_12_sub	360	Terpene	terpene	685	d__Bacteria;p__Bacteroidota;c__Bacteroidia;o__Sphingobacteriales;f__Sphingobacteriaceae;g__Mucilaginibacter;s__	1	10976
341R_metabinner_12_sub_19.region001	341R_metabinner_12_sub	361	Terpene	terpene	848	d__Bacteria;p__Bacteroidota;c__Bacteroidia;o__Sphingobacteriales;f__Sphingobacteriaceae;g__Mucilaginibacter;s__	1	13618
341R_metabinner_12_sub_24.region001	341R_metabinner_12_sub	362	PKS-NRP_Hybrids	T1PKS.NRPS-like.NRPS	524	d__Bacteria;p__Bacteroidota;c__Bacteroidia;o__Sphingobacteriales;f__Sphingobacteriaceae;g__Mucilaginibacter;s__	1	48974
341R_metabinner_12_sub_46.region001	341R_metabinner_12_sub	363	RiPPs	lanthipeptide-class-i	810	d__Bacteria;p__Bacteroidota;c__Bacteroidia;o__Sphingobacteriales;f__Sphingobacteriaceae;g__Mucilaginibacter;s__	1	19644
341R_metabinner_12_sub_51.region001	341R_metabinner_12_sub	364	NRPS	NRPS-like	1318	d__Bacteria;p__Bacteroidota;c__Bacteroidia;o__Sphingobacteriales;f__Sphingobacteriaceae;g__Mucilaginibacter;s__	0	43396
341R_metabinner_12_sub_64.region001	341R_metabinner_12_sub	365	PKS	T3PKS	1089	d__Bacteria;p__Bacteroidota;c__Bacteroidia;o__Sphingobacteriales;f__Sphingobacteriaceae;g__Mucilaginibacter;s__	1	22975
341R_metabinner_12_sub_85.region001	341R_metabinner_12_sub	366	RiPPs	RRE-containing	1157	d__Bacteria;p__Bacteroidota;c__Bacteroidia;o__Sphingobacteriales;f__Sphingobacteriaceae;g__Mucilaginibacter;s__	1	19202
341R_metabinner_56_sub_23.region001	341R_metabinner_56_sub	370	Terpene	terpene	527	d__Bacteria;p__Bacteroidota;c__Bacteroidia;o__Cytophagales;f__Hymenobacteraceae;g__Hymenobacter;s__	1	8686
341R_metabinner_56_sub_290.region001	341R_metabinner_56_sub	371	NRPS	NAPAA	663	d__Bacteria;p__Bacteroidota;c__Bacteroidia;o__Cytophagales;f__Hymenobacteraceae;g__Hymenobacter;s__	1	22319
341R_metabinner_6_129.region001	341R_metabinner_6	372	RiPPs	RiPP-like	432	d__Bacteria;p__Proteobacteria;c__Gammaproteobacteria;o__Burkholderiales;f__Casimicrobiaceae;g__Casimicrobium;s__	1	6546
339R_metabinner_38_311.region001	339R_metabinner_38	373	Terpene	terpene	476	d__Bacteria;p__Proteobacteria;c__Gammaproteobacteria;o__Burkholderiales;f__Casimicrobiaceae;g__Casimicrobium;s__	1	7176
341R_metabinner_6_170.region001	341R_metabinner_6	373	Terpene	terpene	797	d__Bacteria;p__Proteobacteria;c__Gammaproteobacteria;o__Burkholderiales;f__Casimicrobiaceae;g__Casimicrobium;s__	1	21127
GL99_DN_concoct_236_sub_11.region001	GL99_DN_concoct_236_sub	373	Terpene	terpene	911	d__Bacteria;p__Proteobacteria;c__Gammaproteobacteria;o__Burkholderiales;f__Casimicrobiaceae;g__Casimicrobium;s__	0	21119
GLR80_GL56_UP_1_concoct_93_sub_6.region001	GLR80_GL56_UP_1_concoct_93_sub	373	Terpene	terpene	368	d__Bacteria;p__Proteobacteria;c__Gammaproteobacteria;o__Burkholderiales;f__Casimicrobiaceae;g__Casimicrobium;s__	1	6125
341R_metabinner_6_30.region001	341R_metabinner_6	374	RiPPs	RiPP-like	647	d__Bacteria;p__Proteobacteria;c__Gammaproteobacteria;o__Burkholderiales;f__Casimicrobiaceae;g__Casimicrobium;s__	1	7800
341R_metabinner_6_55.region001	341R_metabinner_6	375	RiPPs	RRE-containing	1210	d__Bacteria;p__Proteobacteria;c__Gammaproteobacteria;o__Burkholderiales;f__Casimicrobiaceae;g__Casimicrobium;s__	1	15290
339R_metabinner_38_345.region001	339R_metabinner_38	376	Terpene	terpene	750	d__Bacteria;p__Proteobacteria;c__Gammaproteobacteria;o__Burkholderiales;f__Casimicrobiaceae;g__Casimicrobium;s__	1	12494
341R_metabinner_6_6.region001	341R_metabinner_6	376	Terpene	terpene	819	d__Bacteria;p__Proteobacteria;c__Gammaproteobacteria;o__Burkholderiales;f__Casimicrobiaceae;g__Casimicrobium;s__	1	11635
GFS_12627_255.region001	GFS_12627	376	Terpene	terpene	693	d__Bacteria;p__Proteobacteria;c__Gammaproteobacteria;o__Burkholderiales;f__Casimicrobiaceae;g__Casimicrobium;s__	1	10514
GL65_DN_metabat_83_276.region001	GL65_DN_metabat_83	376	Terpene	terpene	726	d__Bacteria;p__Proteobacteria;c__Gammaproteobacteria;o__Burkholderiales;f__Casimicrobiaceae;g__Casimicrobium;s__	1	18232
GL72_DN_metabat_203_sub_322.region001	GL72_DN_metabat_203_sub	376	Terpene	terpene	932	d__Bacteria;p__Proteobacteria;c__Gammaproteobacteria;o__Burkholderiales;f__Casimicrobiaceae;g__Casimicrobium;s__	0	21676
GL93_DN_concoct_150_452.region001	GL93_DN_concoct_150	376	Terpene	terpene	789	d__Bacteria;p__Proteobacteria;c__Gammaproteobacteria;o__Burkholderiales;f__Casimicrobiaceae;g__Casimicrobium;s__	1	12131
GL99_DN_concoct_236_sub_157.region001	GL99_DN_concoct_236_sub	376	Terpene	terpene	798	d__Bacteria;p__Proteobacteria;c__Gammaproteobacteria;o__Burkholderiales;f__Casimicrobiaceae;g__Casimicrobium;s__	1	11832
GLR80_GL56_UP_1_concoct_93_sub_111.region001	GLR80_GL56_UP_1_concoct_93_sub	376	Terpene	terpene	748	d__Bacteria;p__Proteobacteria;c__Gammaproteobacteria;o__Burkholderiales;f__Casimicrobiaceae;g__Casimicrobium;s__	1	15168
341R_metabinner_6_68.region001	341R_metabinner_6	377	Others	arylpolyene	1578	d__Bacteria;p__Proteobacteria;c__Gammaproteobacteria;o__Burkholderiales;f__Casimicrobiaceae;g__Casimicrobium;s__	1	34480
GFS_14122_288.region001	GFS_14122	2829	NRPS	NRPS	1054	d__Bacteria;p__Proteobacteria;c__Gammaproteobacteria;o__Xanthomonadales;f__Xanthomonadaceae;g__Stenotrophomonas;s__Stenotrophomonas maltophilia	1	14281
GFS_10002_13.region001	GFS_10002	2874	Terpene	terpene	1129	d__Bacteria;p__Actinobacteriota;c__Acidimicrobiia;o__Acidimicrobiales;f__JAAYBP01;g__Aquihabitans;s__	0	21080
GFS_10002_25.region001	GFS_10002	2875	RiPPs	RiPP-like	748	d__Bacteria;p__Actinobacteriota;c__Acidimicrobiia;o__Acidimicrobiales;f__JAAYBP01;g__Aquihabitans;s__	0	11131
GFS_10004_177.region001	GFS_10004	2876	Others	betalactone	1098	d__Bacteria;p__Actinobacteriota;c__Actinomycetia;o__Actinomycetales;f__Microbacteriaceae;g__Lacisediminihabitans;s__	0	28733
GFS_10004_178.region001	GFS_10004	2877	Others	betalactone	1219	d__Bacteria;p__Actinobacteriota;c__Actinomycetia;o__Actinomycetales;f__Microbacteriaceae;g__Lacisediminihabitans;s__	1	21443
GFS_10004_279.region001	GFS_10004	2879	Terpene	terpene	394	d__Bacteria;p__Actinobacteriota;c__Actinomycetia;o__Actinomycetales;f__Microbacteriaceae;g__Lacisediminihabitans;s__	1	17249
GFS_10004_333.region001	GFS_10004	2880	PKS	T3PKS	1128	d__Bacteria;p__Actinobacteriota;c__Actinomycetia;o__Actinomycetales;f__Microbacteriaceae;g__Lacisediminihabitans;s__	1	12771
GL65_DN_metabinner_31_sub_36.region001	GL65_DN_metabinner_31_sub	2880	PKS	T3PKS	735	d__Bacteria;p__Actinobacteriota;c__Actinomycetia;o__Actinomycetales;f__Microbacteriaceae;g__Lacisediminihabitans;s__	1	7335
GFS_10006_227.region001	GFS_10006	2881	PKS	T3PKS	970	d__Bacteria;p__Actinobacteriota;c__Actinomycetia;o__Actinomycetales;f__Microbacteriaceae;g__Rhodoglobus;s__	1	5519
GFS_10018_128.region001	GFS_10018	2884	Terpene	terpene	981	d__Bacteria;p__Proteobacteria;c__Gammaproteobacteria;o__Burkholderiales;f__Burkholderiaceae;g__CAHJXF01;s__	1	15097
GFS_10018_187.region001	GFS_10018	2885	Others	arylpolyene	958	d__Bacteria;p__Proteobacteria;c__Gammaproteobacteria;o__Burkholderiales;f__Burkholderiaceae;g__CAHJXF01;s__	1	11149
GFS_10018_197.region001	GFS_10018	2886	Others	arylpolyene	1426	d__Bacteria;p__Proteobacteria;c__Gammaproteobacteria;o__Burkholderiales;f__Burkholderiaceae;g__CAHJXF01;s__	1	20363
GFS_10018_239.region001	GFS_10018	2887	Terpene	terpene	463	d__Bacteria;p__Proteobacteria;c__Gammaproteobacteria;o__Burkholderiales;f__Burkholderiaceae;g__CAHJXF01;s__	1	6484
GFS_10018_416.region001	GFS_10018	2888	Terpene	terpene	985	d__Bacteria;p__Proteobacteria;c__Gammaproteobacteria;o__Burkholderiales;f__Burkholderiaceae;g__CAHJXF01;s__	1	20285
GFS_10022_94.region001	GFS_10022	2890	PKS	T3PKS	962	d__Bacteria;p__Bacteroidota;c__Bacteroidia;o__Chitinophagales;f__Chitinophagaceae;g__Ferruginibacter;s__Ferruginibacter sp014377975	1	7932
GFS_10023_19.region001	GFS_10023	2892	Terpene	terpene	848	d__Bacteria;p__Planctomycetota;c__Planctomycetia;o__Gemmatales;f__Gemmataceae;g__Fimbriiglobus;s__	0	21758
GFS_5274_68.region001	GFS_5274	2892	Terpene	terpene	809	d__Bacteria;p__Planctomycetota;c__Planctomycetia;o__Gemmatales;f__Gemmataceae;g__Fimbriiglobus;s__	0	21758
338R_concoct_94_349.region001	338R_concoct_94	2893	Terpene	terpene	621	d__Bacteria;p__Planctomycetota;c__Planctomycetia;o__Gemmatales;f__Gemmataceae;g__Fimbriiglobus;s__	1	10662
GFS_10023_2.region001	GFS_10023	2893	Terpene	terpene	496	d__Bacteria;p__Planctomycetota;c__Planctomycetia;o__Gemmatales;f__Gemmataceae;g__Fimbriiglobus;s__	1	7382
GFS_13392_91.region001	GFS_13392	2893	Terpene	terpene	889	d__Bacteria;p__Planctomycetota;c__Planctomycetia;o__Gemmatales;f__Gemmataceae;g__Fimbriiglobus;s__	0	12345
GFS_10023_316.region001	GFS_10023	2896	PKS	T3PKS	1010	d__Bacteria;p__Planctomycetota;c__Planctomycetia;o__Gemmatales;f__Gemmataceae;g__Fimbriiglobus;s__	1	13492
GFS_5274_199.region001	GFS_5274	2896	PKS	T3PKS	1677	d__Bacteria;p__Planctomycetota;c__Planctomycetia;o__Gemmatales;f__Gemmataceae;g__Fimbriiglobus;s__	1	24896
GFS_10023_53.region001	GFS_10023	2897	Terpene	terpene	828	d__Bacteria;p__Planctomycetota;c__Planctomycetia;o__Gemmatales;f__Gemmataceae;g__Fimbriiglobus;s__	0	20870
GFS_5274_15.region001	GFS_5274	2897	Terpene	terpene	787	d__Bacteria;p__Planctomycetota;c__Planctomycetia;o__Gemmatales;f__Gemmataceae;g__Fimbriiglobus;s__	1	19346
GFS_10025_114.region001	GFS_10025	2898	PKS	T3PKS	1276	d__Bacteria;p__Actinobacteriota;c__Actinomycetia;o__Actinomycetales;f__Microbacteriaceae;g__Lacisediminihabitans;s__	1	33348
GFS_10025_39.region001	GFS_10025	2899	Others	betalactone	609	d__Bacteria;p__Actinobacteriota;c__Actinomycetia;o__Actinomycetales;f__Microbacteriaceae;g__Lacisediminihabitans;s__	1	16524
GFS_6347_110.region001	GFS_6347	2899	Others	betalactone	668	d__Bacteria;p__Actinobacteriota;c__Actinomycetia;o__Actinomycetales;f__Microbacteriaceae;g__Rhodoglobus;s__	1	21084
GFS_10025_57.region001	GFS_10025	2900	NRPS	CDPS	1255	d__Bacteria;p__Actinobacteriota;c__Actinomycetia;o__Actinomycetales;f__Microbacteriaceae;g__Lacisediminihabitans;s__	0	21146
GFS_10025_63.region001	GFS_10025	2901	NRPS	NAPAA	870	d__Bacteria;p__Actinobacteriota;c__Actinomycetia;o__Actinomycetales;f__Microbacteriaceae;g__Lacisediminihabitans;s__	0	33915
GFS_10036_575.region001	GFS_10036	2904	PKS	T3PKS	623	d__Bacteria;p__Actinobacteriota;c__Actinomycetia;o__Actinomycetales;f__Dermatophilaceae;g__Lapillicoccus;s__	1	6802
GL74_UP_concoct_155_109.region001	GL74_UP_concoct_155	2904	PKS	T3PKS	623	d__Bacteria;p__Actinobacteriota;c__Actinomycetia;o__Actinomycetales;f__Dermatophilaceae;g__Lapillicoccus;s__	1	7030
GFS_10036_774.region001	GFS_10036	2905	Terpene	terpene	710	d__Bacteria;p__Actinobacteriota;c__Actinomycetia;o__Actinomycetales;f__Dermatophilaceae;g__Lapillicoccus;s__	1	11460
GFS_1003_114.region001	GFS_1003	2906	RiPPs	LAP	454	d__Bacteria;p__Patescibacteria;c__Paceibacteria;o__UBA9983_A;f__UBA5272;g__;s__	1	7142
GFS_10042_656.region001	GFS_10042	2907	Terpene	terpene	439	d__Bacteria;p__Bacteroidota;c__Bacteroidia;o__Cytophagales;f__Thermonemataceae;g__;s__	1	5226
GFS_10060_3.region001	GFS_10060	2909	RiPPs	LAP	1060	d__Bacteria;p__Bacteroidota;c__Bacteroidia;o__Chitinophagales;f__Chitinophagaceae;g__Ferruginibacter;s__	1	15890
GFS_10060_66.region001	GFS_10060	2910	Terpene	terpene	922	d__Bacteria;p__Bacteroidota;c__Bacteroidia;o__Chitinophagales;f__Chitinophagaceae;g__Ferruginibacter;s__	0	20837
GFS_10061_198.region001	GFS_10061	2913	Terpene	terpene	667	d__Bacteria;p__Proteobacteria;c__Gammaproteobacteria;o__Burkholderiales;f__Burkholderiaceae;g__Polaromonas;s__	1	13863
GFS_10061_213.region001	GFS_10061	2914	PKS	T3PKS	651	d__Bacteria;p__Proteobacteria;c__Gammaproteobacteria;o__Burkholderiales;f__Burkholderiaceae;g__Polaromonas;s__	1	6565
GFS_10061_68.region001	GFS_10061	2917	Terpene	terpene	342	d__Bacteria;p__Proteobacteria;c__Gammaproteobacteria;o__Burkholderiales;f__Burkholderiaceae;g__Polaromonas;s__	1	8919
GFS_10061_98.region001	GFS_10061	2918	Terpene	terpene	875	d__Bacteria;p__Proteobacteria;c__Gammaproteobacteria;o__Burkholderiales;f__Burkholderiaceae;g__Polaromonas;s__	1	18054
GFS_10066_561.region001	GFS_10066	2919	NRPS	NRPS	554	d__Bacteria;p__Cyanobacteria;c__Cyanobacteriia;o__Cyanobacteriales;f__Microcoleaceae;g__Microcoleus;s__	1	7958
GFS_10066_821.region001	GFS_10066	2920	Terpene	terpene	516	d__Bacteria;p__Cyanobacteria;c__Cyanobacteriia;o__Cyanobacteriales;f__Microcoleaceae;g__Microcoleus;s__	1	10923
GFS_10091_231.region001	GFS_10091	2921	RiPPs	RiPP-like	355	d__Bacteria;p__Proteobacteria;c__Gammaproteobacteria;o__Burkholderiales;f__Burkholderiaceae;g__Undibacterium;s__	1	5422
GFS_10091_264.region001	GFS_10091	2922	RiPPs	RiPP-like	742	d__Bacteria;p__Proteobacteria;c__Gammaproteobacteria;o__Burkholderiales;f__Burkholderiaceae;g__Undibacterium;s__	0	10870
GFS_10091_327.region001	GFS_10091	2923	RiPPs	RiPP-like	445	d__Bacteria;p__Proteobacteria;c__Gammaproteobacteria;o__Burkholderiales;f__Burkholderiaceae;g__Undibacterium;s__	1	5433
GFS_10091_338.region001	GFS_10091	2924	Others	acyl_amino_acids	820	d__Bacteria;p__Proteobacteria;c__Gammaproteobacteria;o__Burkholderiales;f__Burkholderiaceae;g__Undibacterium;s__	1	10042
GFS_10091_444.region001	GFS_10091	2926	Others	acyl_amino_acids	906	d__Bacteria;p__Proteobacteria;c__Gammaproteobacteria;o__Burkholderiales;f__Burkholderiaceae;g__Undibacterium;s__	1	13968
GFS_10096_0.region001	GFS_10096	2927	RiPPs	RiPP-like	356	d__Bacteria;p__Bacteroidota;c__Bacteroidia;o__Sphingobacteriales;f__Sphingobacteriaceae;g__Mucilaginibacter;s__	0	10942
GFS_10096_5.region001	GFS_10096	2929	PKS-NRP_Hybrids	T1PKS.NRPS-like.NRPS	1342	d__Bacteria;p__Bacteroidota;c__Bacteroidia;o__Sphingobacteriales;f__Sphingobacteriaceae;g__Mucilaginibacter;s__	0	65004
GFS_10096_80.region001	GFS_10096	2930	RiPPs	RiPP-like	643	d__Bacteria;p__Bacteroidota;c__Bacteroidia;o__Sphingobacteriales;f__Sphingobacteriaceae;g__Mucilaginibacter;s__	0	11467
GFS_10096_88.region001	GFS_10096	2931	PKS	T3PKS	660	d__Bacteria;p__Bacteroidota;c__Bacteroidia;o__Sphingobacteriales;f__Sphingobacteriaceae;g__Mucilaginibacter;s__	0	41053
GFS_10097_10.region001	GFS_10097	2932	PKS	T3PKS	1418	d__Bacteria;p__Bacteroidota;c__Bacteroidia;o__AKYH767;f__B-17BO;g__UBA4416;s__	0	41089
GFS_10097_109.region001	GFS_10097	2933	Others	resorcinol	1548	d__Bacteria;p__Bacteroidota;c__Bacteroidia;o__AKYH767;f__B-17BO;g__UBA4416;s__	0	41137
GFS_10097_111.region001	GFS_10097	2934	Terpene	terpene	790	d__Bacteria;p__Bacteroidota;c__Bacteroidia;o__AKYH767;f__B-17BO;g__UBA4416;s__	1	17222
GFS_10097_57.region001	GFS_10097	2936	Others	arylpolyene	1106	d__Bacteria;p__Bacteroidota;c__Bacteroidia;o__AKYH767;f__B-17BO;g__UBA4416;s__	0	43339
GFS_10097_89.region001	GFS_10097	2937	Others	arylpolyene	883	d__Bacteria;p__Bacteroidota;c__Bacteroidia;o__AKYH767;f__B-17BO;g__UBA4416;s__	1	39397
GFS_10464_106.region001	GFS_10464	2937	Others	arylpolyene	1427	d__Bacteria;p__Bacteroidota;c__Bacteroidia;o__AKYH767;f__B-17BO;g__;s__	1	23635
GFS_14245_324.region001	GFS_14245	2937	Others	arylpolyene	890	d__Bacteria;p__Bacteroidota;c__Bacteroidia;o__AKYH767;f__B-17BO;g__UBA4416;s__	1	8606
GFS_3677_230.region001	GFS_3677	2937	Others	arylpolyene	888	d__Bacteria;p__Bacteroidota;c__Bacteroidia;o__AKYH767;f__B-17BO;g__UBA4416;s__	1	9533
GL51_Up_metabinner_16_sub_176.region001	GL51_Up_metabinner_16_sub	2937	Others	arylpolyene	1028	d__Bacteria;p__Bacteroidota;c__Bacteroidia;o__AKYH767;f__B-17BO;g__UBA4416;s__	1	16764
GFS_10128_105.region001	GFS_10128	2938	RiPPs	lanthipeptide-class-v	1049	d__Bacteria;p__Cyanobacteria;c__Cyanobacteriia;o__Cyanobacteriales;f__Chamaesiphonaceae;g__JAAFHZ01;s__	1	26275
GFS_10128_11.region001	GFS_10128	2939	PKS-NRP_Hybrids	T1PKS.NRPS	1551	d__Bacteria;p__Cyanobacteria;c__Cyanobacteriia;o__Cyanobacteriales;f__Chamaesiphonaceae;g__JAAFHZ01;s__	0	52051
GFS_10128_53.region001	GFS_10128	2940	NRPS	NAPAA	1191	d__Bacteria;p__Cyanobacteria;c__Cyanobacteriia;o__Cyanobacteriales;f__Chamaesiphonaceae;g__JAAFHZ01;s__	0	33954
GFS_10128_74.region001	GFS_10128	2941	Terpene	terpene	1084	d__Bacteria;p__Cyanobacteria;c__Cyanobacteriia;o__Cyanobacteriales;f__Chamaesiphonaceae;g__JAAFHZ01;s__	0	21011
GFS_10135_151.region001	GFS_10135	2942	NRPS	NRPS-like.NRPS	414	d__Bacteria;p__Actinobacteriota;c__Acidimicrobiia;o__;f__;g__;s__	1	5990
GFS_10135_313.region001	GFS_10135	2943	PKS	T1PKS	862	d__Bacteria;p__Actinobacteriota;c__Acidimicrobiia;o__;f__;g__;s__	1	6536
GFS_10135_543.region001	GFS_10135	2944	Terpene	terpene	1028	d__Bacteria;p__Actinobacteriota;c__Acidimicrobiia;o__;f__;g__;s__	1	7994
GFS_10135_544.region001	GFS_10135	2945	NRPS	NRPS-like	1071	d__Bacteria;p__Actinobacteriota;c__Acidimicrobiia;o__;f__;g__;s__	1	7205
GFS_10135_622.region001	GFS_10135	2946	RiPPs	RiPP-like	805	d__Bacteria;p__Actinobacteriota;c__Acidimicrobiia;o__;f__;g__;s__	1	5225
GFS_2254_869.region001	GFS_2254	2946	RiPPs	RiPP-like	818	d__Bacteria;p__Actinobacteriota;c__Acidimicrobiia;o__Acidimicrobiales;f__;g__;s__	1	8344
GFS_10141_106.region001	GFS_10141	2948	Terpene	terpene	543	d__Bacteria;p__Proteobacteria;c__Alphaproteobacteria;o__Micropepsales;f__Micropepsaceae;g__SZUA-430;s__	1	17681
GFS_10141_135.region001	GFS_10141	2949	Others	indole	983	d__Bacteria;p__Proteobacteria;c__Alphaproteobacteria;o__Micropepsales;f__Micropepsaceae;g__SZUA-430;s__	1	18574
GFS_10141_29.region001	GFS_10141	2951	Others	hserlactone	860	d__Bacteria;p__Proteobacteria;c__Alphaproteobacteria;o__Micropepsales;f__Micropepsaceae;g__SZUA-430;s__	0	20666
GFS_10141_38.region001	GFS_10141	2952	PKS	T3PKS	1632	d__Bacteria;p__Proteobacteria;c__Alphaproteobacteria;o__Micropepsales;f__Micropepsaceae;g__SZUA-430;s__	0	41071
GFS_10141_70.region001	GFS_10141	2953	RiPPs	redox-cofactor	859	d__Bacteria;p__Proteobacteria;c__Alphaproteobacteria;o__Micropepsales;f__Micropepsaceae;g__SZUA-430;s__	1	14979
GFS_10141_87.region001	GFS_10141	2954	Others	hserlactone	985	d__Bacteria;p__Proteobacteria;c__Alphaproteobacteria;o__Micropepsales;f__Micropepsaceae;g__SZUA-430;s__	0	20624
GFS_10147_117.region001	GFS_10147	2955	Others	arylpolyene	1004	d__Bacteria;p__Proteobacteria;c__Gammaproteobacteria;o__Steroidobacterales;f__Steroidobacteraceae;g__CAIKZZ01;s__	1	11059
GFS_10147_18.region001	GFS_10147	2956	NRPS	NRPS-like	1046	d__Bacteria;p__Proteobacteria;c__Gammaproteobacteria;o__Steroidobacterales;f__Steroidobacteraceae;g__CAIKZZ01;s__	1	16662
GFS_10151_147.region001	GFS_10151	2957	RiPPs	RiPP-like	695	d__Bacteria;p__Proteobacteria;c__Gammaproteobacteria;o__Burkholderiales;f__Ga0077523;g__Ga0077523;s__	1	6969
GFS_10151_171.region001	GFS_10151	2958	Others	arylpolyene	1682	d__Bacteria;p__Proteobacteria;c__Gammaproteobacteria;o__Burkholderiales;f__Ga0077523;g__Ga0077523;s__	1	12447
336R_concoct_171_sub_124.region001	336R_concoct_171_sub	2960	RiPPs	redox-cofactor	1153	d__Bacteria;p__Proteobacteria;c__Gammaproteobacteria;o__Burkholderiales;f__SHXO01;g__;s__	1	18689
GFS_10151_280.region001	GFS_10151	2960	RiPPs	redox-cofactor	888	d__Bacteria;p__Proteobacteria;c__Gammaproteobacteria;o__Burkholderiales;f__Ga0077523;g__Ga0077523;s__	1	9747
GFS_541_322.region001	GFS_541	2960	RiPPs	redox-cofactor	928	d__Bacteria;p__Proteobacteria;c__Gammaproteobacteria;o__Burkholderiales;f__Ga0077523;g__Ga0077523;s__	1	12041
GFS_10151_317.region001	GFS_10151	2961	Others	arylpolyene	1161	d__Bacteria;p__Proteobacteria;c__Gammaproteobacteria;o__Burkholderiales;f__Ga0077523;g__Ga0077523;s__	1	9574
GFS_10151_320.region001	GFS_10151	2962	Terpene	terpene	864	d__Bacteria;p__Proteobacteria;c__Gammaproteobacteria;o__Burkholderiales;f__Ga0077523;g__Ga0077523;s__	1	8981
GFS_10151_323.region001	GFS_10151	2963	RiPPs	RiPP-like	503	d__Bacteria;p__Proteobacteria;c__Gammaproteobacteria;o__Burkholderiales;f__Ga0077523;g__Ga0077523;s__	1	8576
GL75_DN_concoct_248_160.region001	GL75_DN_concoct_248	2963	RiPPs	RiPP-like	503	d__Bacteria;p__Proteobacteria;c__Gammaproteobacteria;o__Burkholderiales;f__Ga0077523;g__Ga0077523;s__	1	7949
GFS_10162_157.region001	GFS_10162	2965	Others	betalactone	642	d__Bacteria;p__Proteobacteria;c__Gammaproteobacteria;o__Burkholderiales;f__Burkholderiaceae;g__Rhodoferax;s__	1	9200
GFS_10162_58.region001	GFS_10162	2967	NRPS	NAPAA	1192	d__Bacteria;p__Proteobacteria;c__Gammaproteobacteria;o__Burkholderiales;f__Burkholderiaceae;g__Rhodoferax;s__	1	20167
GFS_10166_1.region001	GFS_10166	2969	PKS	T3PKS	972	d__Bacteria;p__Myxococcota;c__Polyangia;o__Polyangiales;f__Polyangiaceae;g__;s__	1	21772
GFS_10166_12.region001	GFS_10166	2970	RiPPs	RiPP-like	679	d__Bacteria;p__Myxococcota;c__Polyangia;o__Polyangiales;f__Polyangiaceae;g__;s__	0	10942
GFS_10166_124.region001	GFS_10166	2971	RiPPs	redox-cofactor	1260	d__Bacteria;p__Myxococcota;c__Polyangia;o__Polyangiales;f__Polyangiaceae;g__;s__	0	22808
336R_metabinner_76_sub_232.region001	336R_metabinner_76_sub	2972	Others	phosphonate	1080	d__Bacteria;p__Myxococcota;c__Polyangia;o__Polyangiales;f__Polyangiaceae;g__Labilithrix;s__	1	14067
GFS_10166_14.region001	GFS_10166	2972	Others	phosphonate	1013	d__Bacteria;p__Myxococcota;c__Polyangia;o__Polyangiales;f__Polyangiaceae;g__;s__	1	8768
GFS_13241_440.region001	GFS_13241	2972	Others	phosphonate	985	d__Bacteria;p__Myxococcota;c__Polyangia;o__Polyangiales;f__Polyangiaceae;g__;s__	1	11184
GFS_2591_428.region001	GFS_2591	2972	Others	phosphonate	884	d__Bacteria;p__Myxococcota;c__Polyangia;o__Polyangiales;f__Polyangiaceae;g__;s__	1	9950
GFS_10166_156.region001	GFS_10166	2973	Others	terpene.NRPS-like	1535	d__Bacteria;p__Myxococcota;c__Polyangia;o__Polyangiales;f__Polyangiaceae;g__;s__	1	49177
GFS_10166_201.region001	GFS_10166	2974	RiPPs	thiopeptide.LAP	718	d__Bacteria;p__Myxococcota;c__Polyangia;o__Polyangiales;f__Polyangiaceae;g__;s__	1	22957
GFS_10166_228.region001	GFS_10166	2975	RiPPs	RiPP-like	722	d__Bacteria;p__Myxococcota;c__Polyangia;o__Polyangiales;f__Polyangiaceae;g__;s__	1	10759
GFS_10166_231.region001	GFS_10166	2976	RiPPs	RRE-containing	581	d__Bacteria;p__Myxococcota;c__Polyangia;o__Polyangiales;f__Polyangiaceae;g__;s__	1	12446
GFS_10199_203.region001	GFS_10199	2981	PKS	T3PKS	713	d__Bacteria;p__Planctomycetota;c__Planctomycetia;o__Gemmatales;f__Gemmataceae;g__Limnoglobus;s__	1	6837
GL72_UP_concoct_246_384.region001	GL72_UP_concoct_246	2981	PKS	T3PKS	1262	d__Bacteria;p__Planctomycetota;c__Planctomycetia;o__Gemmatales;f__Gemmataceae;g__Limnoglobus;s__	1	14517
GL94_UP_concoct_236_13.region001	GL94_UP_concoct_236	2981	PKS	T3PKS	1174	d__Bacteria;p__Planctomycetota;c__Planctomycetia;o__Gemmatales;f__Gemmataceae;g__Limnoglobus;s__	1	35592
GFS_10208_138.region001	GFS_10208	2984	NRPS	NRPS-like	552	d__Bacteria;p__Acidobacteriota;c__Acidobacteriae;o__Acidobacteriales;f__SbA1;g__;s__	1	7354
GFS_10208_162.region001	GFS_10208	2985	Terpene	terpene	1108	d__Bacteria;p__Acidobacteriota;c__Acidobacteriae;o__Acidobacteriales;f__SbA1;g__;s__	0	22048
GL91_DN_metabinner_8_sub_142.region001	GL91_DN_metabinner_8_sub	2985	Terpene	terpene	432	d__Bacteria;p__Acidobacteriota;c__Acidobacteriae;o__Acidobacteriales;f__SbA1;g__;s__	1	11946
GFS_10208_224.region001	GFS_10208	2986	NRPS	NRPS	565	d__Bacteria;p__Acidobacteriota;c__Acidobacteriae;o__Acidobacteriales;f__SbA1;g__;s__	1	10591
GFS_10208_283.region001	GFS_10208	2987	NRPS	NRPS	738	d__Bacteria;p__Acidobacteriota;c__Acidobacteriae;o__Acidobacteriales;f__SbA1;g__;s__	1	11122
GFS_6506_515.region001	GFS_6506	2987	NRPS	NRPS	766	d__Bacteria;p__Acidobacteriota;c__Acidobacteriae;o__Acidobacteriales;f__SbA1;g__;s__	1	9161
GFS_10208_305.region001	GFS_10208	2988	NRPS	NRPS	432	d__Bacteria;p__Acidobacteriota;c__Acidobacteriae;o__Acidobacteriales;f__SbA1;g__;s__	1	13574
GFS_10208_335.region001	GFS_10208	2989	RiPPs	RRE-containing	945	d__Bacteria;p__Acidobacteriota;c__Acidobacteriae;o__Acidobacteriales;f__SbA1;g__;s__	1	9229
GL91_DN_metabinner_8_sub_49.region001	GL91_DN_metabinner_8_sub	2989	RiPPs	ranthipeptide	945	d__Bacteria;p__Acidobacteriota;c__Acidobacteriae;o__Acidobacteriales;f__SbA1;g__;s__	1	16379
GFS_10208_79.region001	GFS_10208	2991	RiPPs	redox-cofactor	1093	d__Bacteria;p__Acidobacteriota;c__Acidobacteriae;o__Acidobacteriales;f__SbA1;g__;s__	1	12366
GFS_10217_1467.region001	GFS_10217	2993	PKS-NRP_Hybrids	T1PKS.NRPS-like	764	d__Bacteria;p__Cyanobacteria;c__Cyanobacteriia;o__Cyanobacteriales;f__Chamaesiphonaceae;g__Chamaesiphon;s__	1	5641
GFS_10217_364.region001	GFS_10217	2994	Terpene	terpene	1055	d__Bacteria;p__Cyanobacteria;c__Cyanobacteriia;o__Cyanobacteriales;f__Chamaesiphonaceae;g__Chamaesiphon;s__	1	7649
GFS_13029_449.region001	GFS_13029	2994	Terpene	terpene	1124	d__Bacteria;p__Cyanobacteria;c__Cyanobacteriia;o__Cyanobacteriales;f__Chamaesiphonaceae;g__Chamaesiphon;s__	1	9848
GFS_10254_118.region001	GFS_10254	2996	RiPPs	thioamitides	661	d__Bacteria;p__Myxococcota;c__Polyangia;o__Haliangiales;f__Haliangiaceae;g__JABFXX01;s__	1	12307
GL94_UP_concoct_149_11.region001	GL94_UP_concoct_149	2996	RiPPs	thioamitides	661	d__Bacteria;p__Myxococcota;c__Polyangia;o__Haliangiales;f__Haliangiaceae;g__JABFXX01;s__	1	16664
GFS_10254_14.region001	GFS_10254	2997	PKS	T1PKS.hglE-KS	1483	d__Bacteria;p__Myxococcota;c__Polyangia;o__Haliangiales;f__Haliangiaceae;g__JABFXX01;s__	1	38757
GL54_UP_metabinner_5_165.region001	GL54_UP_metabinner_5	2997	PKS	T1PKS.hglE-KS	1673	d__Bacteria;p__Myxococcota;c__Polyangia;o__Haliangiales;f__Haliangiaceae;g__JABFXX01;s__	1	45659
GFS_10254_232.region001	GFS_10254	2999	Others	indole	1067	d__Bacteria;p__Myxococcota;c__Polyangia;o__Haliangiales;f__Haliangiaceae;g__JABFXX01;s__	0	21998
GFS_10254_247.region001	GFS_10254	3000	NRPS	NRPS	1355	d__Bacteria;p__Myxococcota;c__Polyangia;o__Haliangiales;f__Haliangiaceae;g__JABFXX01;s__	1	30445
GL54_UP_metabinner_5_109.region001	GL54_UP_metabinner_5	3000	NRPS	NRPS	1400	d__Bacteria;p__Myxococcota;c__Polyangia;o__Haliangiales;f__Haliangiaceae;g__JABFXX01;s__	1	25198
GFS_10254_42.region001	GFS_10254	3001	PKS-NRP_Hybrids	T1PKS.NRPS-like	1542	d__Bacteria;p__Myxococcota;c__Polyangia;o__Haliangiales;f__Haliangiaceae;g__JABFXX01;s__	1	35743
GL54_UP_metabinner_5_135.region001	GL54_UP_metabinner_5	3001	PKS-NRP_Hybrids	T1PKS.NRPS-like	1115	d__Bacteria;p__Myxococcota;c__Polyangia;o__Haliangiales;f__Haliangiaceae;g__JABFXX01;s__	1	14686
GFS_10254_94.region001	GFS_10254	3003	Terpene	terpene	566	d__Bacteria;p__Myxococcota;c__Polyangia;o__Haliangiales;f__Haliangiaceae;g__JABFXX01;s__	1	12167
GL54_UP_metabinner_5_42.region001	GL54_UP_metabinner_5	3003	Terpene	terpene	911	d__Bacteria;p__Myxococcota;c__Polyangia;o__Haliangiales;f__Haliangiaceae;g__JABFXX01;s__	0	20963
GL94_UP_concoct_149_211.region001	GL94_UP_concoct_149	3003	Terpene	terpene	912	d__Bacteria;p__Myxococcota;c__Polyangia;o__Haliangiales;f__Haliangiaceae;g__JABFXX01;s__	0	20963
GFS_10255_106.region001	GFS_10255	3004	PKS	T3PKS	1267	d__Bacteria;p__Acidobacteriota;c__Acidobacteriae;o__Bryobacterales;f__Bryobacteraceae;g__;s__	1	28658
GFS_10255_25.region001	GFS_10255	3005	Terpene	terpene	1360	d__Bacteria;p__Acidobacteriota;c__Acidobacteriae;o__Bryobacterales;f__Bryobacteraceae;g__;s__	0	27556
GFS_4384_1630.region001	GFS_4384	3005	Terpene	terpene	863	d__Bacteria;p__Acidobacteriota;c__Acidobacteriae;o__Bryobacterales;f__Bryobacteraceae;g__CAIRSA01;s__	1	10266
GFS_5321_167.region001	GFS_5321	3005	Terpene	terpene	1281	d__Bacteria;p__Acidobacteriota;c__Acidobacteriae;o__Bryobacterales;f__Bryobacteraceae;g__;s__	0	27559
GL119_DN_concoct_185_170.region001	GL119_DN_concoct_185	3005	Terpene	terpene	1241	d__Bacteria;p__Acidobacteriota;c__Acidobacteriae;o__Bryobacterales;f__Bryobacteraceae;g__;s__	0	27562
GL140_3_concoct_225_sub_1153.region001	GL140_3_concoct_225_sub	3005	Terpene	terpene	913	d__Bacteria;p__Acidobacteriota;c__Acidobacteriae;o__Bryobacterales;f__Bryobacteraceae;g__;s__	1	5383
GL85_DN_metabinner_10_471.region001	GL85_DN_metabinner_10	3005	Terpene	terpene	913	d__Bacteria;p__Acidobacteriota;c__Acidobacteriae;o__Bryobacterales;f__Bryobacteraceae;g__;s__	1	15377
GL85_DN_metabinner_2_115.region001	GL85_DN_metabinner_2	3005	Terpene	terpene	856	d__Bacteria;p__Acidobacteriota;c__Acidobacteriae;o__Bryobacterales;f__Bryobacteraceae;g__;s__	1	6909
GL85_DN_metabinner_2_87.region001	GL85_DN_metabinner_2	3005	Terpene	terpene	963	d__Bacteria;p__Acidobacteriota;c__Acidobacteriae;o__Bryobacterales;f__Bryobacteraceae;g__;s__	1	7490
GL93_UP_concoct_250_198.region001	GL93_UP_concoct_250	3005	Terpene	terpene	538	d__Bacteria;p__Acidobacteriota;c__Acidobacteriae;o__Bryobacterales;f__Bryobacteraceae;g__;s__	1	6722
GL93_UP_concoct_250_422.region001	GL93_UP_concoct_250	3005	Terpene	terpene	829	d__Bacteria;p__Acidobacteriota;c__Acidobacteriae;o__Bryobacterales;f__Bryobacteraceae;g__;s__	1	5045
GFS_10255_57.region001	GFS_10255	3006	PKS	T1PKS.hglE-KS	1057	d__Bacteria;p__Acidobacteriota;c__Acidobacteriae;o__Bryobacterales;f__Bryobacteraceae;g__;s__	1	26991
GFS_10255_60.region001	GFS_10255	3007	Others	betalactone	1458	d__Bacteria;p__Acidobacteriota;c__Acidobacteriae;o__Bryobacterales;f__Bryobacteraceae;g__;s__	0	28614
GFS_10256_24.region001	GFS_10256	3008	PKS	T3PKS	1439	d__Bacteria;p__Bacteroidota;c__Bacteroidia;o__Cytophagales;f__Cyclobacteriaceae;g__ELB16-189;s__	1	38626
GFS_10256_56.region001	GFS_10256	3010	Others	arylpolyene	682	d__Bacteria;p__Bacteroidota;c__Bacteroidia;o__Cytophagales;f__Cyclobacteriaceae;g__ELB16-189;s__	1	12541
GFS_10292_489.region001	GFS_10292	3011	NRPS	NRPS	517	d__Bacteria;p__Bdellovibrionota;c__Bdellovibrionia;o__Bdellovibrionales;f__;g__;s__	1	6094
GFS_10292_68.region001	GFS_10292	3012	NRPS	NRPS	1010	d__Bacteria;p__Bdellovibrionota;c__Bdellovibrionia;o__Bdellovibrionales;f__;g__;s__	1	12488
GFS_10292_90.region001	GFS_10292	3013	NRPS	NRPS	596	d__Bacteria;p__Bdellovibrionota;c__Bdellovibrionia;o__Bdellovibrionales;f__;g__;s__	1	9791
GFS_10313_387.region001	GFS_10313	3014	PKS	T3PKS	551	d__Bacteria;p__Actinobacteriota;c__Actinomycetia;o__Actinomycetales;f__Microbacteriaceae;g__Lacisediminihabitans;s__	1	6257
GFS_10318_259.region001	GFS_10318	3015	Terpene	terpene	603	d__Bacteria;p__Gemmatimonadota;c__Gemmatimonadetes;o__Gemmatimonadales;f__Gemmatimonadaceae;g__JACPPC01;s__	1	13228
GFS_10318_550.region001	GFS_10318	3016	RiPPs	RRE-containing	675	d__Bacteria;p__Gemmatimonadota;c__Gemmatimonadetes;o__Gemmatimonadales;f__Gemmatimonadaceae;g__JACPPC01;s__	1	5942
GFS_10320_232.region001	GFS_10320	3018	Others	butyrolactone	716	d__Bacteria;p__Proteobacteria;c__Gammaproteobacteria;o__Pseudomonadales;f__Cellvibrionaceae;g__Cellvibrio;s__	1	6449
GFS_10320_489.region001	GFS_10320	3019	Others	acyl_amino_acids	988	d__Bacteria;p__Proteobacteria;c__Gammaproteobacteria;o__Pseudomonadales;f__Cellvibrionaceae;g__Cellvibrio;s__	1	22581
GFS_10320_565.region001	GFS_10320	3020	PKS	T1PKS	859	d__Bacteria;p__Proteobacteria;c__Gammaproteobacteria;o__Pseudomonadales;f__Cellvibrionaceae;g__Cellvibrio;s__	1	10762
GFS_10320_92.region001	GFS_10320	3021	Others	arylpolyene	976	d__Bacteria;p__Proteobacteria;c__Gammaproteobacteria;o__Pseudomonadales;f__Cellvibrionaceae;g__Cellvibrio;s__	1	15279
GFS_10331_151.region001	GFS_10331	3022	NRPS	NRPS-like	890	d__Bacteria;p__Proteobacteria;c__Gammaproteobacteria;o__Burkholderiales;f__SG8-39;g__RBG-16-66-20;s__	1	11303
GFS_10331_230.region001	GFS_10331	3023	Others	arylpolyene	984	d__Bacteria;p__Proteobacteria;c__Gammaproteobacteria;o__Burkholderiales;f__SG8-39;g__RBG-16-66-20;s__	1	6410
GFS_10335_365.region001	GFS_10335	3025	NRPS	NRPS-like	807	d__Bacteria;p__Verrucomicrobiota;c__Verrucomicrobiae;o__Opitutales;f__Opitutaceae;g__JACQFT01;s__	1	10288
GFS_1044_154.region001	GFS_1044	3026	NRPS	NRPS-like	935	d__Bacteria;p__Actinobacteriota;c__Acidimicrobiia;o__Acidimicrobiales;f__Ilumatobacteraceae;g__VFMC01;s__	1	11895
GFS_1044_231.region001	GFS_1044	3027	NRPS	NRPS	851	d__Bacteria;p__Actinobacteriota;c__Acidimicrobiia;o__Acidimicrobiales;f__Ilumatobacteraceae;g__VFMC01;s__	1	8515
GFS_1044_593.region001	GFS_1044	3030	NRPS	NRPS	706	d__Bacteria;p__Actinobacteriota;c__Acidimicrobiia;o__Acidimicrobiales;f__Ilumatobacteraceae;g__VFMC01;s__	1	6306
GFS_1044_794.region001	GFS_1044	3031	Terpene	terpene	1006	d__Bacteria;p__Actinobacteriota;c__Acidimicrobiia;o__Acidimicrobiales;f__Ilumatobacteraceae;g__VFMC01;s__	1	10264
GFS_10456_135.region001	GFS_10456	3032	RiPPs	RiPP-like	648	d__Bacteria;p__Proteobacteria;c__Gammaproteobacteria;o__Burkholderiales;f__Burkholderiaceae;g__LMDS01;s__	0	10828
GFS_13052_333.region001	GFS_13052	3032	RiPPs	RiPP-like	597	d__Bacteria;p__Proteobacteria;c__Gammaproteobacteria;o__Burkholderiales;f__Burkholderiaceae;g__LMDS01;s__	1	5440
GL122_DN_metabat_127_sub_431.region001	GL122_DN_metabat_127_sub	3032	RiPPs	RiPP-like	506	d__Bacteria;p__Proteobacteria;c__Gammaproteobacteria;o__Burkholderiales;f__Burkholderiaceae;g__LMDS01;s__	1	8524
GL135_UP_metabat_97_sub_15.region001	GL135_UP_metabat_97_sub	3032	RiPPs	RiPP-like	597	d__Bacteria;p__Proteobacteria;c__Gammaproteobacteria;o__Burkholderiales;f__Burkholderiaceae;g__Rubrivivax;s__	1	6053
GL85_DN_metabat_26_221.region001	GL85_DN_metabat_26	3032	RiPPs	RiPP-like	597	d__Bacteria;p__Proteobacteria;c__Gammaproteobacteria;o__Burkholderiales;f__Burkholderiaceae;g__Methylibium;s__	1	10224
GFS_10456_184.region001	GFS_10456	3033	RiPPs	lassopeptide	470	d__Bacteria;p__Proteobacteria;c__Gammaproteobacteria;o__Burkholderiales;f__Burkholderiaceae;g__LMDS01;s__	0	22544
GFS_10456_276.region001	GFS_10456	3035	Others	arylpolyene	1350	d__Bacteria;p__Proteobacteria;c__Gammaproteobacteria;o__Burkholderiales;f__Burkholderiaceae;g__LMDS01;s__	1	38899
GFS_10456_446.region001	GFS_10456	3037	RiPPs	redox-cofactor	788	d__Bacteria;p__Proteobacteria;c__Gammaproteobacteria;o__Burkholderiales;f__Burkholderiaceae;g__LMDS01;s__	1	12371
GFS_12741_108.region001	GFS_12741	3037	RiPPs	RRE-containing	394	d__Bacteria;p__Proteobacteria;c__Gammaproteobacteria;o__Burkholderiales;f__Burkholderiaceae;g__LMDS01;s__	1	10419
GFS_4696_60.region001	GFS_4696	3037	RiPPs	redox-cofactor	741	d__Bacteria;p__Proteobacteria;c__Gammaproteobacteria;o__Steroidobacterales;f__Steroidobacteraceae;g__Bog-1198;s__	1	5901
GFS_4707_133.region001	GFS_4707	3037	RiPPs	redox-cofactor	902	d__Bacteria;p__Proteobacteria;c__Gammaproteobacteria;o__Steroidobacterales;f__Steroidobacteraceae;g__CAIUGU01;s__	1	19212
GL140_5_metabinner_168_sub_508.region001	GL140_5_metabinner_168_sub	3037	RiPPs	redox-cofactor	1019	d__Bacteria;p__Proteobacteria;c__Gammaproteobacteria;o__Steroidobacterales;f__Steroidobacteraceae;g__Bog-1198;s__	1	13822
GL95_UP_metabat_143_386.region001	GL95_UP_metabat_143	3037	RiPPs	redox-cofactor	925	d__Bacteria;p__Proteobacteria;c__Gammaproteobacteria;o__Burkholderiales;f__Burkholderiaceae;g__Aquabacterium_A;s__	1	16896
GL95_UP_metabat_47_276.region001	GL95_UP_metabat_47	3037	RiPPs	redox-cofactor	969	d__Bacteria;p__Proteobacteria;c__Gammaproteobacteria;o__Burkholderiales;f__Burkholderiaceae;g__Polaromonas;s__	1	12476
GFS_10456_469.region001	GFS_10456	3038	Others	betalactone	729	d__Bacteria;p__Proteobacteria;c__Gammaproteobacteria;o__Burkholderiales;f__Burkholderiaceae;g__LMDS01;s__	1	9891
GFS_12224_33.region001	GFS_12224	3038	Others	betalactone	880	d__Bacteria;p__Proteobacteria;c__Gammaproteobacteria;o__Burkholderiales;f__Burkholderiaceae;g__Aquabacterium_A;s__	0	24372
GL12_DownB_metabinner_4_82.region002	GL12_DownB_metabinner_4	3038	Others	betalactone	1146	d__Bacteria;p__Proteobacteria;c__Gammaproteobacteria;o__Burkholderiales;f__Burkholderiaceae;g__JAABRC01;s__	0	24353
GL72_DN_metabat_164_sub_158.region001	GL72_DN_metabat_164_sub	3038	Others	betalactone	748	d__Bacteria;p__Proteobacteria;c__Gammaproteobacteria;o__Burkholderiales;f__Burkholderiaceae;g__Variovorax;s__Variovorax sp014303735	0	24387
GLR1_GL5_UP_1_concoct_72_sub_110.region001	GLR1_GL5_UP_1_concoct_72_sub	3038	Others	betalactone	617	d__Bacteria;p__Proteobacteria;c__Gammaproteobacteria;o__Burkholderiales;f__Burkholderiaceae;g__PBB1;s__	1	17910
GFS_10456_74.region001	GFS_10456	3039	Others	betalactone	1017	d__Bacteria;p__Proteobacteria;c__Gammaproteobacteria;o__Burkholderiales;f__Burkholderiaceae;g__LMDS01;s__	1	16147
GFS_10464_193.region001	GFS_10464	3041	Others	arylpolyene	1795	d__Bacteria;p__Bacteroidota;c__Bacteroidia;o__AKYH767;f__B-17BO;g__;s__	1	34767
GFS_5278_72.region001	GFS_5278	3041	Others	arylpolyene	1009	d__Bacteria;p__Bacteroidota;c__Bacteroidia;o__AKYH767;f__B-17BO;g__JAFLBH01;s__	1	9304
GFS_10464_237.region001	GFS_10464	3042	RiPPs	RiPP-like	477	d__Bacteria;p__Bacteroidota;c__Bacteroidia;o__AKYH767;f__B-17BO;g__;s__	1	10652
GFS_10464_7.region001	GFS_10464	3043	Others	resorcinol	832	d__Bacteria;p__Bacteroidota;c__Bacteroidia;o__AKYH767;f__B-17BO;g__;s__	1	15522
GFS_10465_163.region001	GFS_10465	3044	Others	arylpolyene	1495	d__Bacteria;p__Bacteroidota;c__Bacteroidia;o__Cytophagales;f__Cyclobacteriaceae;g__ELB16-189;s__	1	16995
GFS_10465_301.region001	GFS_10465	3045	PKS	T3PKS	716	d__Bacteria;p__Bacteroidota;c__Bacteroidia;o__Cytophagales;f__Cyclobacteriaceae;g__ELB16-189;s__	1	6274
GFS_10472_202.region001	GFS_10472	3046	NRPS	NRPS-like	706	d__Bacteria;p__Acidobacteriota;c__Acidobacteriae;o__Acidobacteriales;f__Gp1-AA117;g__Gp1-AA17;s__	1	21512
GFS_10472_266.region001	GFS_10472	3047	Terpene	terpene	615	d__Bacteria;p__Acidobacteriota;c__Acidobacteriae;o__Acidobacteriales;f__Gp1-AA117;g__Gp1-AA17;s__	1	16874
GFS_10472_320.region001	GFS_10472	3048	Terpene	terpene	566	d__Bacteria;p__Acidobacteriota;c__Acidobacteriae;o__Acidobacteriales;f__Gp1-AA117;g__Gp1-AA17;s__	1	7470
GFS_10472_358.region001	GFS_10472	3049	PKS	T1PKS	834	d__Bacteria;p__Acidobacteriota;c__Acidobacteriae;o__Acidobacteriales;f__Gp1-AA117;g__Gp1-AA17;s__	1	7179
GFS_10472_359.region001	GFS_10472	3050	NRPS	NRPS	431	d__Bacteria;p__Acidobacteriota;c__Acidobacteriae;o__Acidobacteriales;f__Gp1-AA117;g__Gp1-AA17;s__	1	7137
GFS_10472_383.region001	GFS_10472	3051	NRPS	NRPS	727	d__Bacteria;p__Acidobacteriota;c__Acidobacteriae;o__Acidobacteriales;f__Gp1-AA117;g__Gp1-AA17;s__	1	9867
GFS_10472_466.region001	GFS_10472	3052	NRPS	NRPS	399	d__Bacteria;p__Acidobacteriota;c__Acidobacteriae;o__Acidobacteriales;f__Gp1-AA117;g__Gp1-AA17;s__	1	8481
GFS_10485_71.region001	GFS_10485	3053	PKS	T3PKS	1055	d__Bacteria;p__Actinobacteriota;c__Actinomycetia;o__Actinomycetales;f__Microbacteriaceae;g__Lacisediminihabitans;s__	1	17449
GFS_10486_16.region001	GFS_10486	3054	Others	arylpolyene	795	d__Bacteria;p__Proteobacteria;c__Gammaproteobacteria;o__Burkholderiales;f__Burkholderiaceae;g__LMDS01;s__	1	7088
GFS_10490_214.region001	GFS_10490	3057	Others	arylpolyene	1037	d__Bacteria;p__Proteobacteria;c__Gammaproteobacteria;o__Xanthomonadales;f__Rhodanobacteraceae;g__Rudaea;s__	1	10539
GFS_10490_284.region001	GFS_10490	3058	RiPPs	RiPP-like	439	d__Bacteria;p__Proteobacteria;c__Gammaproteobacteria;o__Xanthomonadales;f__Rhodanobacteraceae;g__Rudaea;s__	1	5404
GFS_10490_83.region001	GFS_10490	3059	RiPPs	RRE-containing	799	d__Bacteria;p__Proteobacteria;c__Gammaproteobacteria;o__Xanthomonadales;f__Rhodanobacteraceae;g__Rudaea;s__	1	9971
GFS_10499_146.region001	GFS_10499	3060	PKS	T3PKS	1083	d__Bacteria;p__Desulfobacterota_I;c__Desulfovibrionia;o__Desulfovibrionales;f__Desulfovibrionaceae;g__Humidesulfovibrio;s__	1	15382
GFS_10508_196.region001	GFS_10508	3064	NRPS	NRPS-like	779	d__Bacteria;p__Proteobacteria;c__Gammaproteobacteria;o__Burkholderiales;f__SG8-41;g__PALSA-1004;s__	1	10950
GFS_10510_143.region001	GFS_10510	3066	PKS	T1PKS	1286	d__Bacteria;p__Desulfobacterota;c__Desulfuromonadia;o__Geobacterales;f__Geobacteraceae;g__Geoanaerobacter;s__	1	6641
GFS_10510_158.region001	GFS_10510	3067	Terpene	terpene	728	d__Bacteria;p__Desulfobacterota;c__Desulfuromonadia;o__Geobacterales;f__Geobacteraceae;g__Geoanaerobacter;s__	1	5760
GFS_10510_202.region001	GFS_10510	3068	PKS	hglE-KS	983	d__Bacteria;p__Desulfobacterota;c__Desulfuromonadia;o__Geobacterales;f__Geobacteraceae;g__Geoanaerobacter;s__	1	21213
GFS_10510_223.region001	GFS_10510	3069	NRPS	NRPS-like	697	d__Bacteria;p__Desulfobacterota;c__Desulfuromonadia;o__Geobacterales;f__Geobacteraceae;g__Geoanaerobacter;s__	1	23053
GFS_10510_43.region001	GFS_10510	3070	RiPPs	ranthipeptide	783	d__Bacteria;p__Desulfobacterota;c__Desulfuromonadia;o__Geobacterales;f__Geobacteraceae;g__Geoanaerobacter;s__	1	12382
GFS_10512_49.region001	GFS_10512	3071	RiPPs	thiopeptide.LAP	879	d__Bacteria;p__Patescibacteria;c__Paceibacteria;o__Moranbacterales;f__UBA2206;g__UBA9630;s__	1	15627
GFS_10525_360.region001	GFS_10525	3073	RiPPs	RiPP-like	738	d__Bacteria;p__Proteobacteria;c__Gammaproteobacteria;o__Burkholderiales;f__Burkholderiaceae;g__Schlegelella_A;s__	1	7504
GFS_1053_427.region001	GFS_1053	3074	NRPS	NRPS	568	d__Bacteria;p__Proteobacteria;c__Gammaproteobacteria;o__Burkholderiales;f__Burkholderiaceae;g__CAISIP01;s__	1	10182
GFS_10545_150.region001	GFS_10545	3076	PKS-NRP_Hybrids	T1PKS.NRPS-like	1592	d__Bacteria;p__Acidobacteriota;c__Acidobacteriae;o__Bryobacterales;f__Bryobacteraceae;g__Palsa-187;s__	1	19862
GFS_10545_279.region001	GFS_10545	3077	RiPPs	ranthipeptide	545	d__Bacteria;p__Acidobacteriota;c__Acidobacteriae;o__Bryobacterales;f__Bryobacteraceae;g__Palsa-187;s__	1	12375
GFS_10545_68.region001	GFS_10545	3079	NRPS	NRPS	573	d__Bacteria;p__Acidobacteriota;c__Acidobacteriae;o__Bryobacterales;f__Bryobacteraceae;g__Palsa-187;s__	1	8526
GFS_10563_167.region001	GFS_10563	3080	RiPPs	thioamitides	1067	d__Archaea;p__Halobacteriota;c__Methanomicrobia;o__Methanomicrobiales;f__Methanoregulaceae;g__Methanoregula;s__	1	15866
GFS_10566_725.region001	GFS_10566	3081	Terpene	terpene	719	d__Bacteria;p__Bacteroidota;c__Kapabacteria;o__Palsa-1295;f__Palsa-1295;g__PALSA-1296;s__	1	5663
GFS_10644_128.region001	GFS_10644	3082	Terpene	terpene	842	d__Bacteria;p__Bacteroidota;c__Bacteroidia;o__Bacteroidales;f__NBLH01;g__;s__	1	14366
GFS_10644_142.region001	GFS_10644	3083	NRPS	NRPS-like	1359	d__Bacteria;p__Bacteroidota;c__Bacteroidia;o__Bacteroidales;f__NBLH01;g__;s__	0	42436
GFS_10644_159.region001	GFS_10644	3084	RiPPs	lanthipeptide-class-i	700	d__Bacteria;p__Bacteroidota;c__Bacteroidia;o__Bacteroidales;f__NBLH01;g__;s__	0	24085
GFS_10644_2.region001	GFS_10644	3085	Terpene	terpene	864	d__Bacteria;p__Bacteroidota;c__Bacteroidia;o__Bacteroidales;f__NBLH01;g__;s__	1	19532
GFS_10645_301.region001	GFS_10645	3086	RiPPs	ranthipeptide	848	d__Bacteria;p__Desulfobacterota;c__Syntrophia;o__Syntrophales;f__UBA8958;g__UBA8958;s__	1	17694
GFS_10645_48.region001	GFS_10645	3087	Others	arylpolyene	1276	d__Bacteria;p__Desulfobacterota;c__Syntrophia;o__Syntrophales;f__UBA8958;g__UBA8958;s__	1	14145
GFS_10646_15.region001	GFS_10646	3088	Others	resorcinol.arylpolyene	1879	d__Bacteria;p__Desulfobacterota;c__Desulfuromonadia;o__Geobacterales;f__Pseudopelobacteraceae;g__JACRCG01;s__	1	31862
GFS_5743_190.region001	GFS_5743	3088	Others	arylpolyene	1065	d__Bacteria;p__Desulfobacterota;c__Desulfuromonadia;o__Geobacterales;f__Pseudopelobacteraceae;g__JACRCG01;s__	1	8477
GL140_3_metabinner_10_24.region001	GL140_3_metabinner_10	3088	Others	arylpolyene	1714	d__Bacteria;p__Desulfobacterota;c__Desulfuromonadia;o__Geobacterales;f__Geobacteraceae;g__;s__	1	27944
GFS_10646_216.region001	GFS_10646	3089	PKS	T1PKS.hglE-KS	1058	d__Bacteria;p__Desulfobacterota;c__Desulfuromonadia;o__Geobacterales;f__Pseudopelobacteraceae;g__JACRCG01;s__	1	7430
GFS_10646_25.region001	GFS_10646	3090	Terpene	terpene	818	d__Bacteria;p__Desulfobacterota;c__Desulfuromonadia;o__Geobacterales;f__Pseudopelobacteraceae;g__JACRCG01;s__	1	9041
GFS_10646_273.region001	GFS_10646	3092	RiPPs	ranthipeptide	915	d__Bacteria;p__Desulfobacterota;c__Desulfuromonadia;o__Geobacterales;f__Pseudopelobacteraceae;g__JACRCG01;s__	1	12243
GFS_10646_290.region001	GFS_10646	3093	PKS	hglE-KS	920	d__Bacteria;p__Desulfobacterota;c__Desulfuromonadia;o__Geobacterales;f__Pseudopelobacteraceae;g__JACRCG01;s__	1	11907
GFS_10664_23.region001	GFS_10664	3095	RiPPs	LAP	500	d__Bacteria;p__Patescibacteria;c__Paceibacteria;o__UBA9983_A;f__PALSA-1337;g__C7867-002;s__	1	9543
GFS_10685_402.region001	GFS_10685	3097	Terpene	terpene	967	d__Bacteria;p__Acidobacteriota;c__Acidobacteriae;o__Acidobacteriales;f__Acidobacteriaceae;g__Palsa-288;s__	1	8578
GFS_10685_407.region001	GFS_10685	3098	RiPPs	RRE-containing	805	d__Bacteria;p__Acidobacteriota;c__Acidobacteriae;o__Acidobacteriales;f__Acidobacteriaceae;g__Palsa-288;s__	1	6349
GFS_10685_531.region001	GFS_10685	3099	PKS	T3PKS	688	d__Bacteria;p__Acidobacteriota;c__Acidobacteriae;o__Acidobacteriales;f__Acidobacteriaceae;g__Palsa-288;s__	1	9179
GFS_10685_564.region001	GFS_10685	3100	Terpene	terpene	400	d__Bacteria;p__Acidobacteriota;c__Acidobacteriae;o__Acidobacteriales;f__Acidobacteriaceae;g__Palsa-288;s__	1	5250
GFS_10685_66.region001	GFS_10685	3101	PKS	T3PKS	920	d__Bacteria;p__Acidobacteriota;c__Acidobacteriae;o__Acidobacteriales;f__Acidobacteriaceae;g__Palsa-288;s__	1	6610
GFS_10704_147.region001	GFS_10704	3102	RiPPs	RRE-containing	638	d__Bacteria;p__Bacteroidota;c__UBA10030;o__UBA10030;f__UBA8401;g__UBA8401;s__	1	9387
GFS_10704_176.region001	GFS_10704	3103	PKS	T3PKS	602	d__Bacteria;p__Bacteroidota;c__UBA10030;o__UBA10030;f__UBA8401;g__UBA8401;s__	1	6473
GFS_10704_528.region001	GFS_10704	3104	Terpene	terpene	919	d__Bacteria;p__Bacteroidota;c__UBA10030;o__UBA10030;f__UBA8401;g__UBA8401;s__	1	13712
GFS_10711_6.region001	GFS_10711	3107	Others	arylpolyene	1073	d__Bacteria;p__Proteobacteria;c__Gammaproteobacteria;o__Steroidobacterales;f__Steroidobacteraceae;g__FEN-1191;s__	1	23422
GFS_10719_104.region001	GFS_10719	3108	PKS	T3PKS	1343	d__Bacteria;p__Verrucomicrobiota;c__Kiritimatiellae;o__CAIKKV01;f__CAIYGI01;g__CAIYGI01;s__	1	14671
GFS_10719_15.region001	GFS_10719	3109	NRPS	NRPS-like	1254	d__Bacteria;p__Verrucomicrobiota;c__Kiritimatiellae;o__CAIKKV01;f__CAIYGI01;g__CAIYGI01;s__	1	38805
GFS_10719_160.region001	GFS_10719	3110	RiPPs	RRE-containing	945	d__Bacteria;p__Verrucomicrobiota;c__Kiritimatiellae;o__CAIKKV01;f__CAIYGI01;g__CAIYGI01;s__	1	13265
GFS_10719_33.region001	GFS_10719	3111	Terpene	terpene	1188	d__Bacteria;p__Verrucomicrobiota;c__Kiritimatiellae;o__CAIKKV01;f__CAIYGI01;g__CAIYGI01;s__	0	21818
GFS_10727_186.region001	GFS_10727	3112	Others	acyl_amino_acids	953	d__Bacteria;p__Proteobacteria;c__Gammaproteobacteria;o__Burkholderiales;f__Burkholderiaceae;g__LMDS01;s__	1	14032
GFS_10456_237.region001	GFS_10456	3113	RiPPs	RiPP-like	647	d__Bacteria;p__Proteobacteria;c__Gammaproteobacteria;o__Burkholderiales;f__Burkholderiaceae;g__LMDS01;s__	0	10816
GFS_10727_208.region001	GFS_10727	3113	RiPPs	RiPP-like	695	d__Bacteria;p__Proteobacteria;c__Gammaproteobacteria;o__Burkholderiales;f__Burkholderiaceae;g__LMDS01;s__	1	9421
GFS_10727_26.region001	GFS_10727	3114	Terpene	terpene	258	d__Bacteria;p__Proteobacteria;c__Gammaproteobacteria;o__Burkholderiales;f__Burkholderiaceae;g__LMDS01;s__	1	5165
GFS_10727_569.region001	GFS_10727	3117	Others	arylpolyene	871	d__Bacteria;p__Proteobacteria;c__Gammaproteobacteria;o__Burkholderiales;f__Burkholderiaceae;g__LMDS01;s__	1	7202
GFS_10742_136.region001	GFS_10742	3118	RiPPs	RRE-containing	1048	d__Bacteria;p__Actinobacteriota;c__Thermoleophilia;o__Gaiellales;f__Gaiellaceae;g__;s__	1	8692
GFS_10772_459.region001	GFS_10772	3120	RiPPs	RiPP-like	784	d__Bacteria;p__Verrucomicrobiota;c__Verrucomicrobiae;o__Opitutales;f__Opitutaceae;g__Lacunisphaera;s__	1	5824
GFS_10782_558.region001	GFS_10782	3121	Terpene	terpene	582	d__Bacteria;p__Bacteroidota;c__Bacteroidia;o__Bacteroidales;f__JAAUTT01;g__;s__	1	5763
GFS_10814_535.region001	GFS_10814	3123	Terpene	terpene	367	d__Bacteria;p__Proteobacteria;c__Gammaproteobacteria;o__Methylococcales;f__Methylomonadaceae;g__Methylobacter_A;s__	1	5544
GFS_10835_149.region001	GFS_10835	3124	RiPPs	redox-cofactor	1027	d__Bacteria;p__Acidobacteriota;c__Acidobacteriae;o__Acidobacteriales;f__SbA1;g__Bog-209;s__	1	9035
GFS_10835_349.region001	GFS_10835	3127	PKS	T3PKS	936	d__Bacteria;p__Acidobacteriota;c__Acidobacteriae;o__Acidobacteriales;f__SbA1;g__Bog-209;s__	1	10246
GFS_10835_409.region001	GFS_10835	3128	NRPS	NRPS-like	787	d__Bacteria;p__Acidobacteriota;c__Acidobacteriae;o__Acidobacteriales;f__SbA1;g__Bog-209;s__	1	11079
GFS_10842_26.region001	GFS_10842	3129	NRPS	NRPS-like	903	d__Bacteria;p__Patescibacteria;c__Saccharimonadia;o__Saccharimonadales;f__UBA1547;g__UBA1547;s__	1	12661
GFS_10852_50.region001	GFS_10852	3130	Others	arylpolyene	1600	d__Bacteria;p__Desulfobacterota;c__Syntrophia;o__Syntrophales;f__Smithellaceae;g__FEN-1160;s__	1	22203
GFS_10852_52.region001	GFS_10852	3131	Others	ladderane	1264	d__Bacteria;p__Desulfobacterota;c__Syntrophia;o__Syntrophales;f__Smithellaceae;g__FEN-1160;s__	1	8523
GFS_10852_75.region001	GFS_10852	3132	Others	betalactone.arylpolyene	1622	d__Bacteria;p__Desulfobacterota;c__Syntrophia;o__Syntrophales;f__Smithellaceae;g__FEN-1160;s__	1	22890
GFS_10852_98.region001	GFS_10852	3133	Others	resorcinol	1008	d__Bacteria;p__Desulfobacterota;c__Syntrophia;o__Syntrophales;f__Smithellaceae;g__FEN-1160;s__	1	8759
GFS_10864_202.region001	GFS_10864	3134	PKS	T3PKS	899	d__Bacteria;p__Proteobacteria;c__Alphaproteobacteria;o__Caulobacterales;f__Caulobacteraceae;g__Palsa-881;s__	1	10406
GFS_10141_21.region001	GFS_10141	3135	Terpene	terpene	982	d__Bacteria;p__Proteobacteria;c__Alphaproteobacteria;o__Micropepsales;f__Micropepsaceae;g__SZUA-430;s__	0	24928
GFS_10864_69.region001	GFS_10864	3135	Terpene	terpene	822	d__Bacteria;p__Proteobacteria;c__Alphaproteobacteria;o__Caulobacterales;f__Caulobacteraceae;g__Palsa-881;s__	1	5992
GFS_10878_109.region001	GFS_10878	3135	Terpene	terpene	900	d__Bacteria;p__Proteobacteria;c__Alphaproteobacteria;o__Micropepsales;f__Micropepsaceae;g__Rhizomicrobium;s__	1	9846
GFS_11575_142.region001	GFS_11575	3135	Terpene	terpene	707	d__Bacteria;p__Proteobacteria;c__Alphaproteobacteria;o__Caulobacterales;f__Caulobacteraceae;g__BOG-935;s__	1	19584
GFS_4736_110.region001	GFS_4736	3135	Terpene	terpene	784	d__Bacteria;p__Proteobacteria;c__Alphaproteobacteria;o__Caulobacterales;f__Caulobacteraceae;g__Palsa-881;s__	0	24958
GFS_5977_190.region001	GFS_5977	3135	Terpene	terpene	723	d__Bacteria;p__Proteobacteria;c__Alphaproteobacteria;o__Caulobacterales;f__Caulobacteraceae;g__Palsa-881;s__	1	15218
GFS_5997_239.region001	GFS_5997	3135	Terpene	terpene	1459	d__Bacteria;p__Proteobacteria;c__Alphaproteobacteria;o__Caulobacterales;f__Caulobacteraceae;g__Palsa-881;s__	1	11930
GL140_1_concoct_273_sub_41.region001	GL140_1_concoct_273_sub	3135	Terpene	terpene	810	d__Bacteria;p__Proteobacteria;c__Alphaproteobacteria;o__Caulobacterales;f__Caulobacteraceae;g__Palsa-881;s__	1	8347
GL140_5_metabinner_43_142.region001	GL140_5_metabinner_43	3135	Terpene	terpene	730	d__Bacteria;p__Proteobacteria;c__Alphaproteobacteria;o__Micropepsales;f__Micropepsaceae;g__Rhizomicrobium;s__Rhizomicrobium sp903897605	1	19110
GL85_UP_concoct_211_288.region001	GL85_UP_concoct_211	3135	Terpene	terpene	1468	d__Bacteria;p__Proteobacteria;c__Alphaproteobacteria;o__Caulobacterales;f__Caulobacteraceae;g__Palsa-881;s__	0	24941
GFS_10878_191.region001	GFS_10878	3137	Terpene	terpene	383	d__Bacteria;p__Proteobacteria;c__Alphaproteobacteria;o__Micropepsales;f__Micropepsaceae;g__Rhizomicrobium;s__	1	6618
GFS_10878_241.region001	GFS_10878	3138	Others	indole	780	d__Bacteria;p__Proteobacteria;c__Alphaproteobacteria;o__Micropepsales;f__Micropepsaceae;g__Rhizomicrobium;s__	1	13681
GFS_10881_152.region001	GFS_10881	3139	Others	arylpolyene	939	d__Bacteria;p__Proteobacteria;c__Gammaproteobacteria;o__Burkholderiales;f__Casimicrobiaceae;g__CAIWHR01;s__CAIWHR01 sp010365205	1	31085
GFS_10881_164.region001	GFS_10881	3140	Others	betalactone	698	d__Bacteria;p__Proteobacteria;c__Gammaproteobacteria;o__Burkholderiales;f__Casimicrobiaceae;g__CAIWHR01;s__CAIWHR01 sp010365205	1	11303
GFS_10881_189.region001	GFS_10881	3141	NRPS	NRPS-like	1395	d__Bacteria;p__Proteobacteria;c__Gammaproteobacteria;o__Burkholderiales;f__Casimicrobiaceae;g__CAIWHR01;s__CAIWHR01 sp010365205	1	26410
GFS_10881_384.region001	GFS_10881	3142	RiPPs	RiPP-like	437	d__Bacteria;p__Proteobacteria;c__Gammaproteobacteria;o__Burkholderiales;f__Casimicrobiaceae;g__CAIWHR01;s__CAIWHR01 sp010365205	0	10840
GFS_10881_51.region001	GFS_10881	3143	PKS-NRP_Hybrids	T1PKS.NRPS	1444	d__Bacteria;p__Proteobacteria;c__Gammaproteobacteria;o__Burkholderiales;f__Casimicrobiaceae;g__CAIWHR01;s__CAIWHR01 sp010365205	1	13468
GFS_10881_85.region001	GFS_10881	3144	PKS-NRP_Hybrids	T1PKS.NRPS-like	652	d__Bacteria;p__Proteobacteria;c__Gammaproteobacteria;o__Burkholderiales;f__Casimicrobiaceae;g__CAIWHR01;s__CAIWHR01 sp010365205	1	6437
GFS_10881_99.region001	GFS_10881	3145	Terpene	terpene	998	d__Bacteria;p__Proteobacteria;c__Gammaproteobacteria;o__Burkholderiales;f__Casimicrobiaceae;g__CAIWHR01;s__CAIWHR01 sp010365205	1	8255
GFS_10893_146.region001	GFS_10893	3146	Others	betalactone	1225	d__Bacteria;p__Armatimonadota;c__UBA5829;o__DTJY01;f__DTJY01;g__;s__	0	28441
GFS_10893_22.region001	GFS_10893	3147	RiPPs	RRE-containing	880	d__Bacteria;p__Armatimonadota;c__UBA5829;o__DTJY01;f__DTJY01;g__;s__	0	20417
GFS_10894_101.region001	GFS_10894	3148	Others	arylpolyene	1293	d__Bacteria;p__Desulfobacterota;c__Syntrophia;o__Syntrophales;f__Smithellaceae;g__Fen-1166;s__	1	22016
GFS_10894_111.region001	GFS_10894	3149	Others	ladderane	1870	d__Bacteria;p__Desulfobacterota;c__Syntrophia;o__Syntrophales;f__Smithellaceae;g__Fen-1166;s__	1	30454
GFS_10894_136.region001	GFS_10894	3150	Others	phosphonate	702	d__Bacteria;p__Desulfobacterota;c__Syntrophia;o__Syntrophales;f__Smithellaceae;g__Fen-1166;s__	1	6887
GFS_10894_17.region001	GFS_10894	3151	Others	hserlactone	773	d__Bacteria;p__Desulfobacterota;c__Syntrophia;o__Syntrophales;f__Smithellaceae;g__Fen-1166;s__	1	9428
GFS_10894_42.region001	GFS_10894	3152	Others	arylpolyene	1848	d__Bacteria;p__Desulfobacterota;c__Syntrophia;o__Syntrophales;f__Smithellaceae;g__Fen-1166;s__	1	36786
GFS_10894_46.region001	GFS_10894	3153	Others	betalactone	1235	d__Bacteria;p__Desulfobacterota;c__Syntrophia;o__Syntrophales;f__Smithellaceae;g__Fen-1166;s__	1	13480
GFS_10894_78.region001	GFS_10894	3154	Others	betalactone	1222	d__Bacteria;p__Desulfobacterota;c__Syntrophia;o__Syntrophales;f__Smithellaceae;g__Fen-1166;s__	1	21941
GFS_10895_0.region001	GFS_10895	3155	Others	arylpolyene	1576	d__Bacteria;p__Acidobacteriota;c__Holophagae;o__Holophagales;f__Holophagaceae;g__Holophaga;s__	1	16464
GFS_10895_118.region001	GFS_10895	3156	Others	arylpolyene	1380	d__Bacteria;p__Acidobacteriota;c__Holophagae;o__Holophagales;f__Holophagaceae;g__Holophaga;s__	1	15365
GFS_10895_119.region001	GFS_10895	3157	NRPS	NRPS-like	1462	d__Bacteria;p__Acidobacteriota;c__Holophagae;o__Holophagales;f__Holophagaceae;g__Holophaga;s__	1	38380
GFS_10895_131.region001	GFS_10895	3158	Others	resorcinol	1129	d__Bacteria;p__Acidobacteriota;c__Holophagae;o__Holophagales;f__Holophagaceae;g__Holophaga;s__	1	15539
GFS_10895_138.region001	GFS_10895	3159	NRPS	NAPAA	1407	d__Bacteria;p__Acidobacteriota;c__Holophagae;o__Holophagales;f__Holophagaceae;g__Holophaga;s__	1	17517
GFS_10898_159.region001	GFS_10898	3160	Terpene	terpene	367	d__Bacteria;p__Eisenbacteria;c__RBG-16-71-46;o__RBG-16-71-46;f__JACRLI01;g__;s__	1	13073
GFS_10898_373.region001	GFS_10898	3161	PKS	T3PKS	708	d__Bacteria;p__Eisenbacteria;c__RBG-16-71-46;o__RBG-16-71-46;f__JACRLI01;g__;s__	1	6278
GFS_10903_204.region001	GFS_10903	3162	Others	arylpolyene	739	d__Bacteria;p__Desulfobacterota_E;c__MBNT15;o__MBNT15;f__;g__;s__	1	8288
GFS_10903_227.region001	GFS_10903	3163	RiPPs	ranthipeptide	699	d__Bacteria;p__Desulfobacterota_E;c__MBNT15;o__MBNT15;f__;g__;s__	1	12686
GFS_10545_62.region001	GFS_10545	3164	Terpene	terpene	1368	d__Bacteria;p__Acidobacteriota;c__Acidobacteriae;o__Bryobacterales;f__Bryobacteraceae;g__Palsa-187;s__	1	17115
GFS_10912_116.region001	GFS_10912	3164	Terpene	terpene	1115	d__Bacteria;p__Acidobacteriota;c__Acidobacteriae;o__Bryobacterales;f__Bryobacteraceae;g__Palsa-187;s__	1	18032
GFS_10912_147.region001	GFS_10912	3165	Terpene	terpene	1209	d__Bacteria;p__Acidobacteriota;c__Acidobacteriae;o__Bryobacterales;f__Bryobacteraceae;g__Palsa-187;s__	1	7239
GFS_10912_55.region001	GFS_10912	3166	NRPS	NRPS-like	1441	d__Bacteria;p__Acidobacteriota;c__Acidobacteriae;o__Bryobacterales;f__Bryobacteraceae;g__Palsa-187;s__	1	35626
GFS_10912_76.region001	GFS_10912	3167	PKS	T3PKS	1324	d__Bacteria;p__Acidobacteriota;c__Acidobacteriae;o__Bryobacterales;f__Bryobacteraceae;g__Palsa-187;s__	1	24126
GFS_10914_218.region001	GFS_10914	3168	Others	betalactone	968	d__Bacteria;p__Acidobacteriota;c__Vicinamibacteria;o__Vicinamibacterales;f__Fen-181;g__FEN-299;s__	1	17791
GFS_10914_397.region001	GFS_10914	3169	Terpene	terpene	840	d__Bacteria;p__Acidobacteriota;c__Vicinamibacteria;o__Vicinamibacterales;f__Fen-181;g__FEN-299;s__	1	6344
GFS_10914_442.region001	GFS_10914	3170	RiPPs	lanthipeptide-class-ii.proteusin	829	d__Bacteria;p__Acidobacteriota;c__Vicinamibacteria;o__Vicinamibacterales;f__Fen-181;g__FEN-299;s__	1	9142
GFS_10914_548.region001	GFS_10914	3171	PKS	T3PKS	1086	d__Bacteria;p__Acidobacteriota;c__Vicinamibacteria;o__Vicinamibacterales;f__Fen-181;g__FEN-299;s__	1	10940
GFS_10924_179.region001	GFS_10924	3172	NRPS	NRPS	566	d__Bacteria;p__Bacteroidota;c__Bacteroidia;o__Sphingobacteriales;f__Sphingobacteriaceae;g__Mucilaginibacter;s__	1	5839
GFS_10924_736.region001	GFS_10924	3174	NRPS	NRPS	716	d__Bacteria;p__Bacteroidota;c__Bacteroidia;o__Sphingobacteriales;f__Sphingobacteriaceae;g__Mucilaginibacter;s__	1	7031
GFS_10932_214.region001	GFS_10932	3175	Terpene	terpene	718	d__Bacteria;p__Proteobacteria;c__Gammaproteobacteria;o__Steroidobacterales;f__Steroidobacteraceae;g__13-2-20CM-66-19;s__	1	9657
GFS_10932_215.region001	GFS_10932	3176	RiPPs	redox-cofactor	1102	d__Bacteria;p__Proteobacteria;c__Gammaproteobacteria;o__Steroidobacterales;f__Steroidobacteraceae;g__13-2-20CM-66-19;s__	1	13093
GFS_10932_275.region001	GFS_10932	3177	RiPPs	RiPP-like	649	d__Bacteria;p__Proteobacteria;c__Gammaproteobacteria;o__Steroidobacterales;f__Steroidobacteraceae;g__13-2-20CM-66-19;s__	1	9363
GFS_10932_300.region001	GFS_10932	3178	Others	betalactone	1100	d__Bacteria;p__Proteobacteria;c__Gammaproteobacteria;o__Steroidobacterales;f__Steroidobacteraceae;g__13-2-20CM-66-19;s__	1	13711
GFS_10932_377.region001	GFS_10932	3179	NRPS	NRPS-like	685	d__Bacteria;p__Proteobacteria;c__Gammaproteobacteria;o__Steroidobacterales;f__Steroidobacteraceae;g__13-2-20CM-66-19;s__	1	7316
GFS_10932_68.region001	GFS_10932	3180	Terpene	terpene	801	d__Bacteria;p__Proteobacteria;c__Gammaproteobacteria;o__Steroidobacterales;f__Steroidobacteraceae;g__13-2-20CM-66-19;s__	1	14844
GFS_1093_26.region001	GFS_1093	3181	NRPS	CDPS	670	d__Bacteria;p__Patescibacteria;c__Paceibacteria;o__UBA9983_A;f__UBA918;g__OLB19;s__	1	9032
GFS_10949_183.region001	GFS_10949	3182	RiPPs	RiPP-like	564	d__Bacteria;p__Actinobacteriota;c__Acidimicrobiia;o__IMCC26256;f__;g__;s__	1	5582
GFS_10949_26.region001	GFS_10949	3183	Terpene	terpene	964	d__Bacteria;p__Actinobacteriota;c__Acidimicrobiia;o__IMCC26256;f__;g__;s__	1	5873
GFS_10965_101.region001	GFS_10965	3184	Terpene	terpene	1342	d__Bacteria;p__Bacteroidota;c__Bacteroidia;o__Chitinophagales;f__Chitinophagaceae;g__Ginsengibacter;s__	1	18569
GFS_10965_117.region001	GFS_10965	3185	PKS	T3PKS	857	d__Bacteria;p__Bacteroidota;c__Bacteroidia;o__Chitinophagales;f__Chitinophagaceae;g__Ginsengibacter;s__	1	9759
GFS_10965_23.region001	GFS_10965	3186	PKS	T3PKS	1517	d__Bacteria;p__Bacteroidota;c__Bacteroidia;o__Chitinophagales;f__Chitinophagaceae;g__Ginsengibacter;s__	0	41059
GFS_10983_102.region001	GFS_10983	3187	NRPS	NRPS-like	751	d__Bacteria;p__Acidobacteriota;c__Holophagae;o__Holophagales;f__Holophagaceae;g__JADJVL01;s__	1	9030
GFS_10983_44.region001	GFS_10983	3188	RiPPs	RiPP-like	503	d__Bacteria;p__Acidobacteriota;c__Holophagae;o__Holophagales;f__Holophagaceae;g__JADJVL01;s__	1	9765
GFS_11000_110.region001	GFS_11000	3189	PKS-NRP_Hybrids	T1PKS.NRPS	1138	d__Bacteria;p__Eremiobacterota;c__Eremiobacteria;o__Baltobacterales;f__Baltobacteraceae;g__Palsa-1515;s__	1	16939
GFS_11000_130.region001	GFS_11000	3190	Terpene	terpene	872	d__Bacteria;p__Eremiobacterota;c__Eremiobacteria;o__Baltobacterales;f__Baltobacteraceae;g__Palsa-1515;s__	1	14038
GFS_5928_267.region001	GFS_5928	3190	Terpene	terpene	1312	d__Bacteria;p__Eremiobacterota;c__Eremiobacteria;o__Baltobacterales;f__Baltobacteraceae;g__Palsa-1515;s__	0	21944
GL52_DN_concoct_157_141.region001	GL52_DN_concoct_157	3190	Terpene	terpene	814	d__Bacteria;p__Eremiobacterota;c__Eremiobacteria;o__Baltobacterales;f__Baltobacteraceae;g__Palsa-1515;s__	1	11707
GFS_11000_165.region001	GFS_11000	3191	Terpene	terpene	639	d__Bacteria;p__Eremiobacterota;c__Eremiobacteria;o__Baltobacterales;f__Baltobacteraceae;g__Palsa-1515;s__	1	12942
GFS_4789_142.region001	GFS_4789	3191	Terpene	terpene	817	d__Bacteria;p__Eremiobacterota;c__Eremiobacteria;o__Baltobacterales;f__Baltobacteraceae;g__Palsa-1515;s__	1	13464
GFS_5928_240.region001	GFS_5928	3191	Terpene	terpene	704	d__Bacteria;p__Eremiobacterota;c__Eremiobacteria;o__Baltobacterales;f__Baltobacteraceae;g__Palsa-1515;s__	1	10624
GL52_DN_concoct_157_224.region001	GL52_DN_concoct_157	3191	Terpene	terpene	586	d__Bacteria;p__Eremiobacterota;c__Eremiobacteria;o__Baltobacterales;f__Baltobacteraceae;g__Palsa-1515;s__	1	11472
GFS_11000_176.region001	GFS_11000	3192	PKS	T3PKS	705	d__Bacteria;p__Eremiobacterota;c__Eremiobacteria;o__Baltobacterales;f__Baltobacteraceae;g__Palsa-1515;s__	1	5867
GFS_11049_30.region001	GFS_11049	3196	PKS	T3PKS	933	d__Bacteria;p__Acidobacteriota;c__Acidobacteriae;o__Acidobacteriales;f__Acidobacteriaceae;g__Edaphobacter;s__	0	41065
GFS_11049_43.region001	GFS_11049	3197	NRPS	NRPS	1219	d__Bacteria;p__Acidobacteriota;c__Acidobacteriae;o__Acidobacteriales;f__Acidobacteriaceae;g__Edaphobacter;s__	1	61346
GFS_11049_68.region001	GFS_11049	3198	Others	NRPS-like.RiPP-like	1518	d__Bacteria;p__Acidobacteriota;c__Acidobacteriae;o__Acidobacteriales;f__Acidobacteriaceae;g__Edaphobacter;s__	1	31834
GFS_11069_194.region001	GFS_11069	3199	Terpene	terpene	512	d__Bacteria;p__Verrucomicrobiota;c__Verrucomicrobiae;o__Chthoniobacterales;f__UBA10450;g__SZAS-18;s__	1	11868
GFS_11069_221.region001	GFS_11069	3200	Terpene	terpene	1146	d__Bacteria;p__Verrucomicrobiota;c__Verrucomicrobiae;o__Chthoniobacterales;f__UBA10450;g__SZAS-18;s__	1	16627
GFS_11069_23.region001	GFS_11069	3201	Terpene	terpene	801	d__Bacteria;p__Verrucomicrobiota;c__Verrucomicrobiae;o__Chthoniobacterales;f__UBA10450;g__SZAS-18;s__	1	13815
GFS_11069_29.region001	GFS_11069	3202	Terpene	terpene	426	d__Bacteria;p__Verrucomicrobiota;c__Verrucomicrobiae;o__Chthoniobacterales;f__UBA10450;g__SZAS-18;s__	1	5370
GFS_11075_453.region001	GFS_11075	3203	Others	arylpolyene	994	d__Bacteria;p__Proteobacteria;c__Gammaproteobacteria;o__Burkholderiales;f__Burkholderiaceae;g__CAISIP01;s__	1	8418
GFS_11075_599.region001	GFS_11075	3204	NRPS	NRPS	757	d__Bacteria;p__Proteobacteria;c__Gammaproteobacteria;o__Burkholderiales;f__Burkholderiaceae;g__CAISIP01;s__	1	13526
GFS_11103_115.region001	GFS_11103	3207	NRPS	NAPAA	793	d__Bacteria;p__Proteobacteria;c__Alphaproteobacteria;o__Rhizobiales;f__Aestuariivirgaceae;g__Aestuariivirga;s__	1	11955
GFS_11195_100.region001	GFS_11195	3210	RiPPs	RRE-containing	300	d__Bacteria;p__Proteobacteria;c__Gammaproteobacteria;o__Acidiferrobacterales;f__UBA6901;g__;s__	1	10561
GFS_11195_95.region001	GFS_11195	3211	RiPPs	RiPP-like	436	d__Bacteria;p__Proteobacteria;c__Gammaproteobacteria;o__Acidiferrobacterales;f__UBA6901;g__;s__	1	6195
GFS_11196_120.region001	GFS_11196	3212	PKS	T1PKS	739	d__Bacteria;p__Proteobacteria;c__Gammaproteobacteria;o__Acidiferrobacterales;f__Sulfurifustaceae;g__;s__	1	5903
GFS_11196_307.region001	GFS_11196	3213	Others	hserlactone	376	d__Bacteria;p__Proteobacteria;c__Gammaproteobacteria;o__Acidiferrobacterales;f__Sulfurifustaceae;g__;s__	1	5323
GFS_11196_84.region001	GFS_11196	3214	NRPS	NRPS	1020	d__Bacteria;p__Proteobacteria;c__Gammaproteobacteria;o__Acidiferrobacterales;f__Sulfurifustaceae;g__;s__	1	10038
GFS_11198_175.region001	GFS_11198	3215	Terpene	terpene	816	d__Bacteria;p__Acidobacteriota;c__Blastocatellia;o__Pyrinomonadales;f__Pyrinomonadaceae;g__OLB17;s__	1	14414
GFS_11198_341.region001	GFS_11198	3216	NRPS	NRPS-like	1243	d__Bacteria;p__Acidobacteriota;c__Blastocatellia;o__Pyrinomonadales;f__Pyrinomonadaceae;g__OLB17;s__	1	8729
GFS_11198_348.region001	GFS_11198	3217	NRPS	NRPS-like	941	d__Bacteria;p__Acidobacteriota;c__Blastocatellia;o__Pyrinomonadales;f__Pyrinomonadaceae;g__OLB17;s__	1	24866
GFS_11242_116.region001	GFS_11242	3219	Others	phosphonate	583	d__Bacteria;p__Nitrospirota;c__Nitrospiria;o__Nitrospirales;f__Nitrospiraceae;g__Palsa-1315;s__	1	7861
GFS_11242_83.region001	GFS_11242	3221	RiPPs	RiPP-like	621	d__Bacteria;p__Nitrospirota;c__Nitrospiria;o__Nitrospirales;f__Nitrospiraceae;g__Palsa-1315;s__	1	6261
GFS_11244_203.region001	GFS_11244	3222	Others	resorcinol	519	d__Bacteria;p__Bacteroidota;c__Bacteroidia;o__Chitinophagales;f__Chitinophagaceae;g__Ferruginibacter;s__	1	5240
GFS_11244_468.region001	GFS_11244	3223	Terpene	terpene	418	d__Bacteria;p__Bacteroidota;c__Bacteroidia;o__Chitinophagales;f__Chitinophagaceae;g__Ferruginibacter;s__	1	5550
GFS_11245_316.region001	GFS_11245	3225	Others	hserlactone	566	d__Bacteria;p__Proteobacteria;c__Alphaproteobacteria;o__Rhodobacterales;f__Rhodobacteraceae;g__CAIYZT01;s__	1	5220
GFS_1125_133.region001	GFS_1125	3227	RiPPs	RRE-containing	877	d__Bacteria;p__Armatimonadota;c__Armatimonadia;o__Armatimonadales;f__Armatimonadaceae;g__Armatimonas;s__	0	20417
GFS_1125_7.region001	GFS_1125	3230	NRPS	NRPS-like	1163	d__Bacteria;p__Armatimonadota;c__Armatimonadia;o__Armatimonadales;f__Armatimonadaceae;g__Armatimonas;s__	1	32168
GFS_1125_82.region001	GFS_1125	3231	Others	betalactone	1296	d__Bacteria;p__Armatimonadota;c__Armatimonadia;o__Armatimonadales;f__Armatimonadaceae;g__Armatimonas;s__	1	20883
GFS_1125_99.region001	GFS_1125	3232	RiPPs	RiPP-like	456	d__Bacteria;p__Armatimonadota;c__Armatimonadia;o__Armatimonadales;f__Armatimonadaceae;g__Armatimonas;s__	0	10429
GFS_11298_118.region001	GFS_11298	3233	Others	arylpolyene	1113	d__Bacteria;p__Proteobacteria;c__Gammaproteobacteria;o__Burkholderiales;f__Sulfuricellaceae_A;g__Sulfurirhabdus;s__	1	5626
GFS_1130_287.region001	GFS_1130	3234	RiPPs	ranthipeptide	917	d__Bacteria;p__Actinobacteriota;c__Acidimicrobiia;o__Acidimicrobiales;f__Ilumatobacteraceae;g__;s__	1	9927
GFS_11348_248.region001	GFS_11348	3235	Terpene	terpene	912	d__Bacteria;p__Bacteroidota;c__Bacteroidia;o__Flavobacteriales;f__Flavobacteriaceae;g__Flavobacterium;s__	1	14460
GLR56_GL46_UP_1_metabinner_3_134.region001	GLR56_GL46_UP_1_metabinner_3	3235	Terpene	terpene	912	d__Bacteria;p__Bacteroidota;c__Bacteroidia;o__Flavobacteriales;f__Flavobacteriaceae;g__Flavobacterium;s__	0	21116
GFS_11348_305.region001	GFS_11348	3237	NRPS	NRPS	699	d__Bacteria;p__Bacteroidota;c__Bacteroidia;o__Flavobacteriales;f__Flavobacteriaceae;g__Flavobacterium;s__	1	22660
GFS_11348_90.region001	GFS_11348	3239	RiPPs	RiPP-like	403	d__Bacteria;p__Bacteroidota;c__Bacteroidia;o__Flavobacteriales;f__Flavobacteriaceae;g__Flavobacterium;s__	1	6142
GFS_11353_139.region001	GFS_11353	3240	PKS	T3PKS	906	d__Bacteria;p__Chloroflexota;c__Anaerolineae;o__Aggregatilineales;f__UBA2796;g__;s__	1	8477
GFS_11353_94.region001	GFS_11353	3241	Terpene	terpene	715	d__Bacteria;p__Chloroflexota;c__Anaerolineae;o__Aggregatilineales;f__UBA2796;g__;s__	1	6418
GFS_11384_117.region001	GFS_11384	3242	RiPPs	RRE-containing	300	d__Bacteria;p__Actinobacteriota;c__Acidimicrobiia;o__Acidimicrobiales;f__Ilumatobacteraceae;g__WLMZ01;s__	1	8970
GFS_11384_233.region001	GFS_11384	3244	RiPPs	thioamitides	412	d__Bacteria;p__Actinobacteriota;c__Acidimicrobiia;o__Acidimicrobiales;f__Ilumatobacteraceae;g__WLMZ01;s__	1	6846
GFS_11384_305.region001	GFS_11384	3246	Others	ectoine	707	d__Bacteria;p__Actinobacteriota;c__Acidimicrobiia;o__Acidimicrobiales;f__Ilumatobacteraceae;g__WLMZ01;s__	1	6859
GFS_11384_48.region001	GFS_11384	3247	RiPPs	lanthipeptide-class-ii	775	d__Bacteria;p__Actinobacteriota;c__Acidimicrobiia;o__Acidimicrobiales;f__Ilumatobacteraceae;g__WLMZ01;s__	1	13086
GFS_11400_102.region001	GFS_11400	3248	Terpene	terpene	716	d__Bacteria;p__Bacteroidota;c__Bacteroidia;o__Flavobacteriales;f__Flavobacteriaceae;g__Flavobacterium;s__	1	12675
GFS_11400_114.region001	GFS_11400	3249	NRPS	NRPS	954	d__Bacteria;p__Bacteroidota;c__Bacteroidia;o__Flavobacteriales;f__Flavobacteriaceae;g__Flavobacterium;s__	1	27642
GFS_11400_129.region001	GFS_11400	3250	PKS	T3PKS	1125	d__Bacteria;p__Bacteroidota;c__Bacteroidia;o__Flavobacteriales;f__Flavobacteriaceae;g__Flavobacterium;s__	0	41053
GFS_11400_14.region001	GFS_11400	3252	NRPS	NRPS	1221	d__Bacteria;p__Bacteroidota;c__Bacteroidia;o__Flavobacteriales;f__Flavobacteriaceae;g__Flavobacterium;s__	1	40195
GFS_11400_157.region001	GFS_11400	3253	NRPS	NRPS	1244	d__Bacteria;p__Bacteroidota;c__Bacteroidia;o__Flavobacteriales;f__Flavobacteriaceae;g__Flavobacterium;s__	1	32049
GFS_11400_84.region001	GFS_11400	3256	Others	siderophore	511	d__Bacteria;p__Bacteroidota;c__Bacteroidia;o__Flavobacteriales;f__Flavobacteriaceae;g__Flavobacterium;s__	1	9816
GFS_11400_88.region001	GFS_11400	3257	Terpene	terpene	327	d__Bacteria;p__Bacteroidota;c__Bacteroidia;o__Flavobacteriales;f__Flavobacteriaceae;g__Flavobacterium;s__	0	20840
GL45_UP_metabinner_16_sub_280.region001	GL45_UP_metabinner_16_sub	3257	Terpene	terpene	471	d__Bacteria;p__Bacteroidota;c__Bacteroidia;o__Flavobacteriales;f__Flavobacteriaceae;g__Flavobacterium;s__	1	8152
GFS_11411_117.region001	GFS_11411	3260	RiPPs	RiPP-like	475	d__Bacteria;p__Myxococcota;c__Myxococcia;o__Myxococcales;f__Myxococcaceae;g__JAEUJT01;s__	1	6025
GFS_11411_136.region001	GFS_11411	3261	NRPS	NRPS-like	1290	d__Bacteria;p__Myxococcota;c__Myxococcia;o__Myxococcales;f__Myxococcaceae;g__JAEUJT01;s__	1	28122
GFS_11411_143.region001	GFS_11411	3262	Others	arylpolyene	1089	d__Bacteria;p__Myxococcota;c__Myxococcia;o__Myxococcales;f__Myxococcaceae;g__JAEUJT01;s__	1	23809
GFS_913_1346.region001	GFS_913	3262	Others	arylpolyene	1167	d__Bacteria;p__Myxococcota;c__Myxococcia;o__Myxococcales;f__Myxococcaceae;g__JAEUJT01;s__	1	14043
GFS_11411_154.region001	GFS_11411	3263	Others	acyl_amino_acids	1998	d__Bacteria;p__Myxococcota;c__Myxococcia;o__Myxococcales;f__Myxococcaceae;g__JAEUJT01;s__	1	60898
GFS_11411_169.region001	GFS_11411	3264	Terpene	terpene	487	d__Bacteria;p__Myxococcota;c__Myxococcia;o__Myxococcales;f__Myxococcaceae;g__JAEUJT01;s__	1	14510
GL35_DN_concoct_158_1477.region001	GL35_DN_concoct_158	3264	Terpene	terpene	466	d__Bacteria;p__Myxococcota;c__Myxococcia;o__Myxococcales;f__Myxococcaceae;g__JAEUJT01;s__	1	9057
GFS_11411_194.region001	GFS_11411	3265	RiPPs	RiPP-like	789	d__Bacteria;p__Myxococcota;c__Myxococcia;o__Myxococcales;f__Myxococcaceae;g__JAEUJT01;s__	1	5632
GFS_11411_22.region001	GFS_11411	3266	PKS	T1PKS	1392	d__Bacteria;p__Myxococcota;c__Myxococcia;o__Myxococcales;f__Myxococcaceae;g__JAEUJT01;s__	1	30568
GFS_11411_225.region001	GFS_11411	3267	RiPPs	thioamitides	1341	d__Bacteria;p__Myxococcota;c__Myxococcia;o__Myxococcales;f__Myxococcaceae;g__JAEUJT01;s__	0	21976
GFS_11411_230.region001	GFS_11411	3268	PKS	T3PKS	1509	d__Bacteria;p__Myxococcota;c__Myxococcia;o__Myxococcales;f__Myxococcaceae;g__JAEUJT01;s__	1	22509
GFS_11411_238.region001	GFS_11411	3269	RiPPs	lanthipeptide-class-i	1024	d__Bacteria;p__Myxococcota;c__Myxococcia;o__Myxococcales;f__Myxococcaceae;g__JAEUJT01;s__	0	24371
GFS_11411_250.region001	GFS_11411	3270	PKS	hglE-KS	987	d__Bacteria;p__Myxococcota;c__Myxococcia;o__Myxococcales;f__Myxococcaceae;g__JAEUJT01;s__	1	12550
GFS_11411_252.region001	GFS_11411	3271	Terpene	terpene	1116	d__Bacteria;p__Myxococcota;c__Myxococcia;o__Myxococcales;f__Myxococcaceae;g__JAEUJT01;s__	1	11695
GFS_11411_324.region001	GFS_11411	3272	Terpene	terpene	949	d__Bacteria;p__Myxococcota;c__Myxococcia;o__Myxococcales;f__Myxococcaceae;g__JAEUJT01;s__	0	21002
GFS_11411_4.region001	GFS_11411	3273	RiPPs	thioamitides	699	d__Bacteria;p__Myxococcota;c__Myxococcia;o__Myxococcales;f__Myxococcaceae;g__JAEUJT01;s__	1	11086
GFS_11411_413.region001	GFS_11411	3274	PKS	T1PKS	1451	d__Bacteria;p__Myxococcota;c__Myxococcia;o__Myxococcales;f__Myxococcaceae;g__JAEUJT01;s__	1	28718
GFS_11411_422.region001	GFS_11411	3275	Others	acyl_amino_acids	924	d__Bacteria;p__Myxococcota;c__Myxococcia;o__Myxococcales;f__Myxococcaceae;g__JAEUJT01;s__	1	18085
GFS_11411_433.region001	GFS_11411	3276	PKS	T1PKS	1473	d__Bacteria;p__Myxococcota;c__Myxococcia;o__Myxococcales;f__Myxococcaceae;g__JAEUJT01;s__	1	20977
GFS_11411_44.region001	GFS_11411	3277	RiPPs	RiPP-like	746	d__Bacteria;p__Myxococcota;c__Myxococcia;o__Myxococcales;f__Myxococcaceae;g__JAEUJT01;s__	0	10933
GL35_DN_concoct_158_1557.region001	GL35_DN_concoct_158	3277	RiPPs	RiPP-like	746	d__Bacteria;p__Myxococcota;c__Myxococcia;o__Myxococcales;f__Myxococcaceae;g__JAEUJT01;s__	1	7456
GFS_11411_479.region001	GFS_11411	3278	RiPPs	RiPP-like	393	d__Bacteria;p__Myxococcota;c__Myxococcia;o__Myxococcales;f__Myxococcaceae;g__JAEUJT01;s__	1	8674
GFS_11411_499.region001	GFS_11411	3279	Others	acyl_amino_acids	499	d__Bacteria;p__Myxococcota;c__Myxococcia;o__Myxococcales;f__Myxococcaceae;g__JAEUJT01;s__	1	17911
GFS_11411_533.region001	GFS_11411	3280	Others	acyl_amino_acids	1336	d__Bacteria;p__Myxococcota;c__Myxococcia;o__Myxococcales;f__Myxococcaceae;g__JAEUJT01;s__	1	42435
GFS_11411_537.region001	GFS_11411	3281	Others	acyl_amino_acids	1034	d__Bacteria;p__Myxococcota;c__Myxococcia;o__Myxococcales;f__Myxococcaceae;g__JAEUJT01;s__	1	32106
GFS_11411_93.region001	GFS_11411	3282	PKS	T1PKS.hglE-KS	1206	d__Bacteria;p__Myxococcota;c__Myxococcia;o__Myxococcales;f__Myxococcaceae;g__JAEUJT01;s__	1	29657
GFS_11476_134.region001	GFS_11476	3283	NRPS	NRPS-like.NRPS	963	d__Bacteria;p__Proteobacteria;c__Gammaproteobacteria;o__Tenderiales;f__Tenderiaceae;g__Tenderia;s__	1	6128
GFS_11476_359.region001	GFS_11476	3284	PKS-NRP_Hybrids	T1PKS.NRPS	992	d__Bacteria;p__Proteobacteria;c__Gammaproteobacteria;o__Tenderiales;f__Tenderiaceae;g__Tenderia;s__	1	9684
GFS_11476_625.region001	GFS_11476	3285	Others	betalactone	1206	d__Bacteria;p__Proteobacteria;c__Gammaproteobacteria;o__Tenderiales;f__Tenderiaceae;g__Tenderia;s__	1	12647
GFS_11482_106.region001	GFS_11482	3286	Terpene	terpene	1006	d__Bacteria;p__Verrucomicrobiota;c__Verrucomicrobiae;o__Verrucomicrobiales;f__Akkermansiaceae;g__Luteolibacter;s__	1	12536
GFS_11482_165.region001	GFS_11482	3287	Others	arylpolyene	868	d__Bacteria;p__Verrucomicrobiota;c__Verrucomicrobiae;o__Verrucomicrobiales;f__Akkermansiaceae;g__Luteolibacter;s__	1	12578
GFS_11482_187.region001	GFS_11482	3288	NRPS	NRPS-like	720	d__Bacteria;p__Verrucomicrobiota;c__Verrucomicrobiae;o__Verrucomicrobiales;f__Akkermansiaceae;g__Luteolibacter;s__	1	5395
GFS_11482_8.region001	GFS_11482	3289	Terpene	terpene	680	d__Bacteria;p__Verrucomicrobiota;c__Verrucomicrobiae;o__Verrucomicrobiales;f__Akkermansiaceae;g__Luteolibacter;s__	1	12031
GFS_11492_1004.region001	GFS_11492	3290	Terpene	terpene	869	d__Bacteria;p__Proteobacteria;c__Alphaproteobacteria;o__Rhizobiales;f__Xanthobacteraceae;g__Bradyrhizobium;s__	1	9070
GFS_7611_104.region001	GFS_7611	3290	Terpene	terpene	765	d__Bacteria;p__Proteobacteria;c__Alphaproteobacteria;o__Rhizobiales;f__Xanthobacteraceae;g__Tardiphaga;s__	1	20469
GL61_DN_metabinner_39_sub_330.region001	GL61_DN_metabinner_39_sub	3290	Terpene	terpene	650	d__Bacteria;p__Proteobacteria;c__Alphaproteobacteria;o__Rhizobiales;f__Xanthobacteraceae;g__Bradyrhizobium;s__	1	7013
GL61_DN_metabinner_39_sub_400.region001	GL61_DN_metabinner_39_sub	3290	Terpene	terpene	622	d__Bacteria;p__Proteobacteria;c__Alphaproteobacteria;o__Rhizobiales;f__Xanthobacteraceae;g__Bradyrhizobium;s__	1	23206
GL85_UP_metabinner_10_sub_70.region001	GL85_UP_metabinner_10_sub	3290	Terpene	terpene	1106	d__Bacteria;p__Proteobacteria;c__Alphaproteobacteria;o__Rhizobiales;f__Xanthobacteraceae;g__Afipia;s__	0	24969
GL88_DN_metabat_77_313.region001	GL88_DN_metabat_77	3290	Terpene	terpene	631	d__Bacteria;p__Proteobacteria;c__Alphaproteobacteria;o__Rhizobiales;f__Xanthobacteraceae;g__Bradyrhizobium;s__	1	9460
GFS_11492_280.region001	GFS_11492	3291	RiPPs	redox-cofactor	894	d__Bacteria;p__Proteobacteria;c__Alphaproteobacteria;o__Rhizobiales;f__Xanthobacteraceae;g__Bradyrhizobium;s__	1	8083
GL61_DN_metabinner_39_sub_440.region001	GL61_DN_metabinner_39_sub	3291	RiPPs	redox-cofactor	1203	d__Bacteria;p__Proteobacteria;c__Alphaproteobacteria;o__Rhizobiales;f__Xanthobacteraceae;g__Bradyrhizobium;s__	1	12191
GL88_DN_metabat_77_467.region001	GL88_DN_metabat_77	3291	RiPPs	RRE-containing	1021	d__Bacteria;p__Proteobacteria;c__Alphaproteobacteria;o__Rhizobiales;f__Xanthobacteraceae;g__Bradyrhizobium;s__	1	10646
GFS_11492_750.region001	GFS_11492	3292	Others	hserlactone	434	d__Bacteria;p__Proteobacteria;c__Alphaproteobacteria;o__Rhizobiales;f__Xanthobacteraceae;g__Bradyrhizobium;s__	1	8369
GFS_11492_774.region001	GFS_11492	3293	RiPPs	RiPP-like	436	d__Bacteria;p__Proteobacteria;c__Alphaproteobacteria;o__Rhizobiales;f__Xanthobacteraceae;g__Bradyrhizobium;s__	1	5414
GFS_11498_179.region001	GFS_11498	3294	RiPPs	RiPP-like	609	d__Bacteria;p__Proteobacteria;c__Gammaproteobacteria;o__Xanthomonadales;f__Xanthomonadaceae;g__Arenimonas;s__	1	6480
GFS_114_181.region001	GFS_114	3295	NRPS	NRPS-like	911	d__Bacteria;p__Actinobacteriota;c__Acidimicrobiia;o__Acidimicrobiales;f__;g__;s__	1	12036
GFS_114_389.region001	GFS_114	3296	NRPS	NRPS-like	850	d__Bacteria;p__Actinobacteriota;c__Acidimicrobiia;o__Acidimicrobiales;f__;g__;s__	1	8528
GFS_114_392.region001	GFS_114	3297	RiPPs	RRE-containing	991	d__Bacteria;p__Actinobacteriota;c__Acidimicrobiia;o__Acidimicrobiales;f__;g__;s__	1	10614
GFS_12196_56.region001	GFS_12196	3297	RiPPs	ranthipeptide	1528	d__Bacteria;p__Actinobacteriota;c__Acidimicrobiia;o__;f__;g__;s__	0	21507
GFS_11543_474.region001	GFS_11543	3299	PKS	T3PKS	740	d__Bacteria;p__Planctomycetota;c__Planctomycetia;o__Gemmatales;f__Gemmataceae;g__Urbifossiella;s__	1	6727
GFS_2344_32.region001	GFS_2344	3299	PKS	T3PKS	735	d__Bacteria;p__Planctomycetota;c__Planctomycetia;o__Gemmatales;f__Gemmataceae;g__Urbifossiella;s__	1	7645
GFS_11543_79.region001	GFS_11543	3300	PKS	T1PKS.transAT-PKS	1217	d__Bacteria;p__Planctomycetota;c__Planctomycetia;o__Gemmatales;f__Gemmataceae;g__Urbifossiella;s__	1	5725
GFS_11547_1113.region001	GFS_11547	3301	PKS	T1PKS	1118	d__Bacteria;p__Planctomycetota;c__Planctomycetia;o__Planctomycetales;f__Planctomycetaceae;g__SXXK01;s__	1	31521
GFS_11547_675.region001	GFS_11547	3302	PKS	T3PKS	872	d__Bacteria;p__Planctomycetota;c__Planctomycetia;o__Planctomycetales;f__Planctomycetaceae;g__SXXK01;s__	1	12746
GFS_11573_0.region001	GFS_11573	3305	RiPPs	ranthipeptide	1247	d__Bacteria;p__Bdellovibrionota;c__Bacteriovoracia;o__Bacteriovoracales;f__Bacteriovoracaceae;g__Bacteriovorax;s__	1	17175
GFS_11573_17.region001	GFS_11573	3306	RiPPs	RiPP-like	741	d__Bacteria;p__Bdellovibrionota;c__Bacteriovoracia;o__Bacteriovoracales;f__Bacteriovoracaceae;g__Bacteriovorax;s__	0	10825
GFS_11573_251.region001	GFS_11573	3307	Others	acyl_amino_acids	1064	d__Bacteria;p__Bdellovibrionota;c__Bacteriovoracia;o__Bacteriovoracales;f__Bacteriovoracaceae;g__Bacteriovorax;s__	1	15812
GFS_11573_284.region001	GFS_11573	3308	Others	acyl_amino_acids	825	d__Bacteria;p__Bdellovibrionota;c__Bacteriovoracia;o__Bacteriovoracales;f__Bacteriovoracaceae;g__Bacteriovorax;s__	1	16945
GFS_11575_254.region001	GFS_11575	3310	Others	resorcinol	679	d__Bacteria;p__Proteobacteria;c__Alphaproteobacteria;o__Caulobacterales;f__Caulobacteraceae;g__BOG-935;s__	1	6220
GFS_11575_29.region001	GFS_11575	3311	PKS	T3PKS	1027	d__Bacteria;p__Proteobacteria;c__Alphaproteobacteria;o__Caulobacterales;f__Caulobacteraceae;g__BOG-935;s__	1	21609
GFS_11581_111.region001	GFS_11581	3312	PKS	T3PKS	842	d__Bacteria;p__Actinobacteriota;c__Actinomycetia;o__Actinomycetales;f__Microbacteriaceae;g__Rhodoglobus;s__	1	34008
GFS_11581_64.region001	GFS_11581	3314	NRPS	NAPAA	1008	d__Bacteria;p__Actinobacteriota;c__Actinomycetia;o__Actinomycetales;f__Microbacteriaceae;g__Rhodoglobus;s__	1	26702
GFS_11589_368.region001	GFS_11589	3316	Others	acyl_amino_acids	842	d__Bacteria;p__Bacteroidota;c__Bacteroidia;o__AKYH767-A;f__2013-40CM-41-45;g__;s__	1	10780
GFS_11600_147.region001	GFS_11600	3317	RiPPs	RRE-containing	1352	d__Bacteria;p__Actinobacteriota;c__Acidimicrobiia;o__Acidimicrobiales;f__Ilumatobacteraceae;g__UBA668;s__	1	18005
GFS_11600_23.region001	GFS_11600	3318	Others	betalactone	1384	d__Bacteria;p__Actinobacteriota;c__Acidimicrobiia;o__Acidimicrobiales;f__Ilumatobacteraceae;g__UBA668;s__	0	25637
GFS_11600_4.region001	GFS_11600	3319	RiPPs	RRE-containing	1362	d__Bacteria;p__Actinobacteriota;c__Acidimicrobiia;o__Acidimicrobiales;f__Ilumatobacteraceae;g__UBA668;s__	0	20339
GFS_11600_91.region001	GFS_11600	3320	RiPPs	ranthipeptide	1391	d__Bacteria;p__Actinobacteriota;c__Acidimicrobiia;o__Acidimicrobiales;f__Ilumatobacteraceae;g__UBA668;s__	0	21421
GFS_11600_93.region001	GFS_11600	3321	Terpene	terpene	1036	d__Bacteria;p__Actinobacteriota;c__Acidimicrobiia;o__Acidimicrobiales;f__Ilumatobacteraceae;g__UBA668;s__	0	21065
GFS_11612_56.region001	GFS_11612	3323	PKS-NRP_Hybrids	T1PKS.NRPS	1682	d__Bacteria;p__Proteobacteria;c__Alphaproteobacteria;o__Rhodobacterales;f__Rhodobacteraceae;g__JACMNW01;s__	1	42666
GFS_11612_67.region001	GFS_11612	3324	Others	ectoine.hserlactone	695	d__Bacteria;p__Proteobacteria;c__Alphaproteobacteria;o__Rhodobacterales;f__Rhodobacteraceae;g__JACMNW01;s__	1	13061
GFS_1649_144.region001	GFS_1649	3324	Others	hserlactone	534	d__Bacteria;p__Proteobacteria;c__Alphaproteobacteria;o__Rhodobacterales;f__Rhodobacteraceae;g__;s__	1	9869
GFS_1911_449.region001	GFS_1911	3324	Others	hserlactone	272	d__Bacteria;p__Proteobacteria;c__Alphaproteobacteria;o__Rhodobacterales;f__Rhodobacteraceae;g__JACMNW01;s__	1	6349
GFS_5691_45.region001	GFS_5691	3324	Others	hserlactone	443	d__Bacteria;p__Proteobacteria;c__Alphaproteobacteria;o__Rhodobacterales;f__Rhodobacteraceae;g__Cypionkella;s__	0	20531
GL116_DN_metabat_50_sub_14.region001	GL116_DN_metabat_50_sub	3324	Others	hserlactone	272	d__Bacteria;p__Proteobacteria;c__Alphaproteobacteria;o__Rhodobacterales;f__Rhodobacteraceae;g__JACMNW01;s__	1	6648
GFS_11616_67.region001	GFS_11616	3325	Terpene	terpene	491	d__Bacteria;p__Proteobacteria;c__Gammaproteobacteria;o__SURF-13;f__SURF-13;g__JACPZD01;s__	1	5537
GFS_11617_131.region001	GFS_11617	3326	Others	hserlactone	613	d__Bacteria;p__Proteobacteria;c__Alphaproteobacteria;o__Rhodobacterales;f__Rhodobacteraceae;g__CYK-10;s__	1	8607
GFS_11617_180.region001	GFS_11617	3327	RiPPs	RiPP-like	566	d__Bacteria;p__Proteobacteria;c__Alphaproteobacteria;o__Rhodobacterales;f__Rhodobacteraceae;g__CYK-10;s__	0	10870
GFS_11617_333.region001	GFS_11617	3328	PKS	T3PKS	1703	d__Bacteria;p__Proteobacteria;c__Alphaproteobacteria;o__Rhodobacterales;f__Rhodobacteraceae;g__CYK-10;s__	1	28138
GFS_1161_103.region001	GFS_1161	3329	Others	arylpolyene	1200	d__Bacteria;p__Verrucomicrobiota;c__Verrucomicrobiae;o__Pedosphaerales;f__CAIQOK01;g__CAIQOK01;s__	1	20044
GFS_1161_247.region001	GFS_1161	3330	Terpene	terpene	1119	d__Bacteria;p__Verrucomicrobiota;c__Verrucomicrobiae;o__Pedosphaerales;f__CAIQOK01;g__CAIQOK01;s__	1	14397
GFS_1161_293.region001	GFS_1161	3331	Others	arylpolyene	1108	d__Bacteria;p__Verrucomicrobiota;c__Verrucomicrobiae;o__Pedosphaerales;f__CAIQOK01;g__CAIQOK01;s__	1	27273
GFS_11651_193.region001	GFS_11651	3336	PKS	hglE-KS	1391	d__Bacteria;p__Planctomycetota;c__Planctomycetia;o__Planctomycetales;f__Planctomycetaceae;g__Schlesneria;s__	1	24014
GFS_11651_195.region001	GFS_11651	3337	Terpene	terpene	588	d__Bacteria;p__Planctomycetota;c__Planctomycetia;o__Planctomycetales;f__Planctomycetaceae;g__Schlesneria;s__	1	10634
GFS_11651_274.region001	GFS_11651	3338	Terpene	terpene	508	d__Bacteria;p__Planctomycetota;c__Planctomycetia;o__Planctomycetales;f__Planctomycetaceae;g__Schlesneria;s__	1	19119
GFS_11651_387.region001	GFS_11651	3339	PKS	hglE-KS	1496	d__Bacteria;p__Planctomycetota;c__Planctomycetia;o__Planctomycetales;f__Planctomycetaceae;g__Schlesneria;s__	1	27916
GFS_11651_599.region001	GFS_11651	3341	Terpene	terpene	959	d__Bacteria;p__Planctomycetota;c__Planctomycetia;o__Planctomycetales;f__Planctomycetaceae;g__Schlesneria;s__	1	12153
GFS_11667_147.region001	GFS_11667	3344	RiPPs	RiPP-like	763	d__Bacteria;p__Proteobacteria;c__Gammaproteobacteria;o__Xanthomonadales;f__Xanthomonadaceae;g__Arenimonas;s__	0	10897
GLR81_GL56_UP_2_concoct_51_195.region001	GLR81_GL56_UP_2_concoct_51	3344	RiPPs	RiPP-like	988	d__Bacteria;p__Proteobacteria;c__Gammaproteobacteria;o__Xanthomonadales;f__Xanthomonadaceae;g__Arenimonas;s__	1	6868
GFS_11667_206.region001	GFS_11667	3346	Terpene	terpene	605	d__Bacteria;p__Proteobacteria;c__Gammaproteobacteria;o__Xanthomonadales;f__Xanthomonadaceae;g__Arenimonas;s__	1	17014
GFS_11667_32.region001	GFS_11667	3347	RiPPs	RiPP-like	359	d__Bacteria;p__Proteobacteria;c__Gammaproteobacteria;o__Xanthomonadales;f__Xanthomonadaceae;g__Arenimonas;s__	1	8385
GFS_13036_339.region001	GFS_13036	3347	RiPPs	RiPP-like	359	d__Bacteria;p__Proteobacteria;c__Gammaproteobacteria;o__Xanthomonadales;f__Xanthomonadaceae;g__Arenimonas;s__	1	6345
GL122_UP_metabat_61_sub_190.region001	GL122_UP_metabat_61_sub	3347	RiPPs	RiPP-like	359	d__Bacteria;p__Proteobacteria;c__Gammaproteobacteria;o__Xanthomonadales;f__Xanthomonadaceae;g__Arenimonas;s__	1	7244
GL124_UP_metabinner_39_103.region001	GL124_UP_metabinner_39	3347	RiPPs	RiPP-like	439	d__Bacteria;p__Proteobacteria;c__Gammaproteobacteria;o__Xanthomonadales;f__Xanthomonadaceae;g__Arenimonas;s__	1	8418
GL127_UP_metabat_20_sub_274.region001	GL127_UP_metabat_20_sub	3347	RiPPs	RiPP-like	439	d__Bacteria;p__Proteobacteria;c__Gammaproteobacteria;o__Xanthomonadales;f__Xanthomonadaceae;g__Arenimonas;s__	1	5584
GLR81_GL56_UP_2_concoct_51_20.region001	GLR81_GL56_UP_2_concoct_51	3347	RiPPs	RiPP-like	439	d__Bacteria;p__Proteobacteria;c__Gammaproteobacteria;o__Xanthomonadales;f__Xanthomonadaceae;g__Arenimonas;s__	0	10858
GFS_11667_50.region001	GFS_11667	3348	NRPS	NRPS	1471	d__Bacteria;p__Proteobacteria;c__Gammaproteobacteria;o__Xanthomonadales;f__Xanthomonadaceae;g__Arenimonas;s__	1	38933
GFS_11699_256.region001	GFS_11699	3350	Terpene	terpene	651	d__Bacteria;p__Bacteroidota;c__Bacteroidia;o__Chitinophagales;f__Saprospiraceae;g__JAAFJT01;s__	1	12825
GFS_11699_394.region001	GFS_11699	3351	RiPPs	RRE-containing	591	d__Bacteria;p__Bacteroidota;c__Bacteroidia;o__Chitinophagales;f__Saprospiraceae;g__JAAFJT01;s__	1	9682
GFS_11729_164.region001	GFS_11729	3353	Others	acyl_amino_acids	437	d__Bacteria;p__Bdellovibrionota;c__Bdellovibrionia;o__Bdellovibrionales;f__Bdellovibrionaceae;g__;s__	1	10296
GFS_11729_167.region001	GFS_11729	3354	Others	acyl_amino_acids	621	d__Bacteria;p__Bdellovibrionota;c__Bdellovibrionia;o__Bdellovibrionales;f__Bdellovibrionaceae;g__;s__	1	8957
GFS_11729_29.region001	GFS_11729	3355	Others	acyl_amino_acids	648	d__Bacteria;p__Bdellovibrionota;c__Bdellovibrionia;o__Bdellovibrionales;f__Bdellovibrionaceae;g__;s__	1	15160
GFS_11729_295.region001	GFS_11729	3356	PKS	T3PKS	1178	d__Bacteria;p__Bdellovibrionota;c__Bdellovibrionia;o__Bdellovibrionales;f__Bdellovibrionaceae;g__;s__	1	18637
GFS_11729_479.region001	GFS_11729	3357	RiPPs	RiPP-like	500	d__Bacteria;p__Bdellovibrionota;c__Bdellovibrionia;o__Bdellovibrionales;f__Bdellovibrionaceae;g__;s__	1	8671
GFS_11729_50.region001	GFS_11729	3359	PKS	T1PKS	1113	d__Bacteria;p__Bdellovibrionota;c__Bdellovibrionia;o__Bdellovibrionales;f__Bdellovibrionaceae;g__;s__	1	11330
GFS_11729_89.region001	GFS_11729	3360	PKS	T3PKS	1037	d__Bacteria;p__Bdellovibrionota;c__Bdellovibrionia;o__Bdellovibrionales;f__Bdellovibrionaceae;g__;s__	1	6044
GFS_10507_213.region001	GFS_10507	3361	Others	other	1095	d__Bacteria;p__Actinobacteriota;c__Acidimicrobiia;o__Acidimicrobiales;f__RAAP-2;g__RAAP-2;s__	1	11267
GFS_11733_140.region001	GFS_11733	3361	Others	other	1032	d__Bacteria;p__Actinobacteriota;c__Acidimicrobiia;o__Acidimicrobiales;f__RAAP-2;g__RAAP-2;s__	1	10132
GL91_UP_metabat_169_86.region001	GL91_UP_metabat_169	3361	Others	other	1708	d__Bacteria;p__Actinobacteriota;c__Acidimicrobiia;o__Acidimicrobiales;f__RAAP-2;g__RAAP-2;s__	1	31311
GFS_11739_321.region001	GFS_11739	3363	Terpene	terpene	764	d__Bacteria;p__Actinobacteriota;c__Actinomycetia;o__Mycobacteriales;f__SCTD01;g__;s__	1	6495
GFS_11739_560.region001	GFS_11739	3364	PKS	T3PKS	1048	d__Bacteria;p__Actinobacteriota;c__Actinomycetia;o__Mycobacteriales;f__SCTD01;g__;s__	1	5942
GFS_6178_279.region001	GFS_6178	3364	PKS	T3PKS	1083	d__Bacteria;p__Actinobacteriota;c__Actinomycetia;o__Mycobacteriales;f__SCTD01;g__;s__	1	5573
GFS_11768_84.region001	GFS_11768	3367	RiPPs	ranthipeptide	1307	d__Bacteria;p__Actinobacteriota;c__Actinomycetia;o__Actinomycetales;f__Dermatophilaceae;g__UBA4719;s__	1	10200
GFS_11779_612.region001	GFS_11779	3368	PKS	T1PKS.hglE-KS	1134	d__Bacteria;p__Planctomycetota;c__Planctomycetia;o__Gemmatales;f__Gemmataceae;g__Limnoglobus;s__	1	5900
GFS_11808_646.region001	GFS_11808	3369	NRPS	NRPS	946	d__Bacteria;p__Verrucomicrobiota;c__Verrucomicrobiae;o__Verrucomicrobiales;f__Akkermansiaceae;g__Luteolibacter;s__	1	6004
GFS_11985_193.region001	GFS_11985	3369	PKS-NRP_Hybrids	T1PKS.NRPS	1134	d__Bacteria;p__Verrucomicrobiota;c__Verrucomicrobiae;o__Verrucomicrobiales;f__Akkermansiaceae;g__Luteolibacter;s__	1	6682
GFS_11830_51.region001	GFS_11830	3373	Terpene	terpene	652	d__Bacteria;p__Proteobacteria;c__Gammaproteobacteria;o__Burkholderiales;f__Nitrosomonadaceae;g__VFJL01;s__	1	15914
GFS_4538_11.region001	GFS_4538	3373	Terpene	terpene	592	d__Bacteria;p__Proteobacteria;c__Gammaproteobacteria;o__Burkholderiales;f__Nitrosomonadaceae;g__VFJL01;s__	1	13429
GL139_UP_metabat_62_111.region002	GL139_UP_metabat_62	3373	Terpene	terpene	517	d__Bacteria;p__Proteobacteria;c__Gammaproteobacteria;o__Burkholderiales;f__Nitrosomonadaceae;g__VFJL01;s__	1	16952
GL99_UP_metabat_63_15.region001	GL99_UP_metabat_63	3373	Terpene	terpene	507	d__Bacteria;p__Proteobacteria;c__Gammaproteobacteria;o__Burkholderiales;f__Nitrosomonadaceae;g__VFJL01;s__	1	20348
GFS_11855_1210.region001	GFS_11855	3377	PKS	T1PKS	769	d__Bacteria;p__Gemmatimonadota;c__Gemmatimonadetes;o__Gemmatimonadales;f__Gemmatimonadaceae;g__JACMLX01;s__	1	5938
GFS_11855_806.region001	GFS_11855	3381	NRPS	NRPS	383	d__Bacteria;p__Gemmatimonadota;c__Gemmatimonadetes;o__Gemmatimonadales;f__Gemmatimonadaceae;g__JACMLX01;s__	1	7631
GFS_11877_43.region001	GFS_11877	3383	PKS	T3PKS	976	d__Bacteria;p__Bacteroidota;c__Bacteroidia;o__Flavobacteriales;f__UA16;g__UBA4660;s__	1	9968
GFS_11878_257.region001	GFS_11878	3384	Terpene	terpene	858	d__Bacteria;p__Actinobacteriota;c__Acidimicrobiia;o__Acidimicrobiales;f__;g__;s__	1	12226
GFS_3888_512.region001	GFS_3888	3384	Terpene	terpene	846	d__Bacteria;p__Actinobacteriota;c__Acidimicrobiia;o__;f__;g__;s__	1	10510
GFS_11878_99.region001	GFS_11878	3385	Terpene	terpene	839	d__Bacteria;p__Actinobacteriota;c__Acidimicrobiia;o__Acidimicrobiales;f__;g__;s__	1	5153
GFS_11879_644.region001	GFS_11879	3388	NRPS	NRPS-like	1012	d__Bacteria;p__Acidobacteriota;c__Vicinamibacteria;o__Vicinamibacterales;f__UBA2999;g__CADEFD01;s__	1	8312
GFS_11880_18.region001	GFS_11880	3389	Terpene	terpene	1197	d__Bacteria;p__Proteobacteria;c__Alphaproteobacteria;o__Elsterales;f__Elsteraceae;g__Elstera;s__	0	21506
GFS_11880_25.region001	GFS_11880	3390	Terpene	terpene	1124	d__Bacteria;p__Proteobacteria;c__Alphaproteobacteria;o__Elsterales;f__Elsteraceae;g__Elstera;s__	1	17626
GFS_11880_35.region001	GFS_11880	3391	Others	betalactone	814	d__Bacteria;p__Proteobacteria;c__Alphaproteobacteria;o__Elsterales;f__Elsteraceae;g__Elstera;s__	1	17671
GFS_11880_51.region001	GFS_11880	3392	RiPPs	lassopeptide.RRE-containing	1429	d__Bacteria;p__Proteobacteria;c__Alphaproteobacteria;o__Elsterales;f__Elsteraceae;g__Elstera;s__	0	28130
GFS_11880_73.region001	GFS_11880	3393	RiPPs	RiPP-like	955	d__Bacteria;p__Proteobacteria;c__Alphaproteobacteria;o__Elsterales;f__Elsteraceae;g__Elstera;s__	0	10894
GFS_11881_18.region001	GFS_11881	3394	Terpene	terpene	1053	d__Bacteria;p__Proteobacteria;c__Gammaproteobacteria;o__Burkholderiales;f__Casimicrobiaceae;g__Casimicrobium;s__	1	15333
GFS_11881_59.region001	GFS_11881	3396	Terpene	terpene	845	d__Bacteria;p__Proteobacteria;c__Gammaproteobacteria;o__Burkholderiales;f__Casimicrobiaceae;g__Casimicrobium;s__	0	21191
GFS_11884_22.region001	GFS_11884	3399	NRPS	NRPS	477	d__Bacteria;p__Proteobacteria;c__Gammaproteobacteria;o__Xanthomonadales;f__Xanthomonadaceae;g__SCMT01;s__	1	15345
GFS_11884_241.region001	GFS_11884	3400	NRPS	NRPS	1054	d__Bacteria;p__Proteobacteria;c__Gammaproteobacteria;o__Xanthomonadales;f__Xanthomonadaceae;g__SCMT01;s__	1	28716
GFS_11884_375.region001	GFS_11884	3401	NRPS	NRPS	960	d__Bacteria;p__Proteobacteria;c__Gammaproteobacteria;o__Xanthomonadales;f__Xanthomonadaceae;g__SCMT01;s__	1	19201
GFS_11884_393.region001	GFS_11884	3402	NRPS	NRPS-like	788	d__Bacteria;p__Proteobacteria;c__Gammaproteobacteria;o__Xanthomonadales;f__Xanthomonadaceae;g__SCMT01;s__	1	18441
GFS_11884_68.region001	GFS_11884	3404	Others	phosphonate	1065	d__Bacteria;p__Proteobacteria;c__Gammaproteobacteria;o__Xanthomonadales;f__Xanthomonadaceae;g__SCMT01;s__	1	13463
GFS_11889_222.region001	GFS_11889	3405	Others	resorcinol	924	d__Bacteria;p__Proteobacteria;c__Alphaproteobacteria;o__Caulobacterales;f__Caulobacteraceae;g__Brevundimonas;s__	1	10837
GFS_11889_347.region001	GFS_11889	3406	Terpene	terpene	635	d__Bacteria;p__Proteobacteria;c__Alphaproteobacteria;o__Caulobacterales;f__Caulobacteraceae;g__Brevundimonas;s__	1	19444
GFS_1188_8.region001	GFS_1188	3407	Terpene	terpene	1122	d__Bacteria;p__Bacteroidota;c__Bacteroidia;o__Chitinophagales;f__Saprospiraceae;g__JAAFJT01;s__	1	7357
GFS_11895_104.region001	GFS_11895	3408	PKS-NRP_Hybrids	transAT-PKS.NRPS	1206	d__Bacteria;p__Proteobacteria;c__Alphaproteobacteria;o__Rhodobacterales;f__Rhodobacteraceae;g__Tabrizicola;s__	1	14100
GFS_11895_12.region001	GFS_11895	3409	Terpene	terpene	685	d__Bacteria;p__Proteobacteria;c__Alphaproteobacteria;o__Rhodobacterales;f__Rhodobacteraceae;g__Tabrizicola;s__	1	5657
GFS_11895_293.region001	GFS_11895	3410	Terpene	terpene	877	d__Bacteria;p__Proteobacteria;c__Alphaproteobacteria;o__Rhodobacterales;f__Rhodobacteraceae;g__Tabrizicola;s__	1	10587
GFS_11895_3.region001	GFS_11895	3411	NRPS	NRPS-like	913	d__Bacteria;p__Proteobacteria;c__Alphaproteobacteria;o__Rhodobacterales;f__Rhodobacteraceae;g__Tabrizicola;s__	1	5712
GFS_11895_419.region001	GFS_11895	3413	NRPS	NRPS-like	1353	d__Bacteria;p__Proteobacteria;c__Alphaproteobacteria;o__Rhodobacterales;f__Rhodobacteraceae;g__Tabrizicola;s__	1	24250
GFS_11895_443.region001	GFS_11895	3414	Others	hserlactone	491	d__Bacteria;p__Proteobacteria;c__Alphaproteobacteria;o__Rhodobacterales;f__Rhodobacteraceae;g__Tabrizicola;s__	1	7864
GFS_11895_581.region001	GFS_11895	3416	PKS	T1PKS	1095	d__Bacteria;p__Proteobacteria;c__Alphaproteobacteria;o__Rhodobacterales;f__Rhodobacteraceae;g__Tabrizicola;s__	1	17269
GFS_11898_108.region001	GFS_11898	3417	RiPPs	RiPP-like	437	d__Bacteria;p__Proteobacteria;c__Gammaproteobacteria;o__Burkholderiales;f__Burkholderiaceae;g__JAAFIP01;s__	1	6981
GLR22_GL16_DN_3_concoct_116_195.region001	GLR22_GL16_DN_3_concoct_116	3417	RiPPs	RiPP-like	437	d__Bacteria;p__Proteobacteria;c__Gammaproteobacteria;o__Burkholderiales;f__Burkholderiaceae;g__JAAFIP01;s__	1	8279
GFS_11898_160.region001	GFS_11898	3418	Terpene	terpene	633	d__Bacteria;p__Proteobacteria;c__Gammaproteobacteria;o__Burkholderiales;f__Burkholderiaceae;g__JAAFIP01;s__	1	19895
GFS_8461_232.region001	GFS_8461	3418	Terpene	terpene	604	d__Bacteria;p__Proteobacteria;c__Gammaproteobacteria;o__Burkholderiales;f__Burkholderiaceae;g__JAAFIP01;s__	1	12046
GL106_DN_metabat_7_37.region001	GL106_DN_metabat_7	3418	Terpene	terpene	524	d__Bacteria;p__Proteobacteria;c__Gammaproteobacteria;o__Burkholderiales;f__Burkholderiaceae;g__JAAFIP01;s__	1	14263
GL46_Up_concoct_171_392.region001	GL46_Up_concoct_171	3418	Terpene	terpene	628	d__Bacteria;p__Proteobacteria;c__Gammaproteobacteria;o__Burkholderiales;f__Burkholderiaceae;g__JAAFIP01;s__	1	22295
GLR22_GL16_DN_3_concoct_116_185.region001	GLR22_GL16_DN_3_concoct_116	3418	Terpene	terpene	581	d__Bacteria;p__Proteobacteria;c__Gammaproteobacteria;o__Burkholderiales;f__Burkholderiaceae;g__JAAFIP01;s__	1	15159
GFS_11898_201.region001	GFS_11898	3419	Others	arylpolyene	1308	d__Bacteria;p__Proteobacteria;c__Gammaproteobacteria;o__Burkholderiales;f__Burkholderiaceae;g__JAAFIP01;s__	1	22151
GFS_12941_195.region001	GFS_12941	3419	Others	arylpolyene	1411	d__Bacteria;p__Proteobacteria;c__Gammaproteobacteria;o__Burkholderiales;f__Burkholderiaceae;g__JAAFIP01;s__	1	25049
GFS_8461_74.region001	GFS_8461	3419	Others	arylpolyene	1548	d__Bacteria;p__Proteobacteria;c__Gammaproteobacteria;o__Burkholderiales;f__Burkholderiaceae;g__JAAFIP01;s__	1	34211
GL106_DN_metabat_7_390.region001	GL106_DN_metabat_7	3419	Others	arylpolyene	1319	d__Bacteria;p__Proteobacteria;c__Gammaproteobacteria;o__Burkholderiales;f__Burkholderiaceae;g__JAAFIP01;s__	1	22886
GL27_UP_concoct_12_602.region001	GL27_UP_concoct_12	3419	Others	arylpolyene	983	d__Bacteria;p__Proteobacteria;c__Gammaproteobacteria;o__Burkholderiales;f__Burkholderiaceae;g__JAAFIP01;s__	1	9573
GL5_Up_metabinner_1_304.region001	GL5_Up_metabinner_1	3419	Others	arylpolyene	1217	d__Bacteria;p__Proteobacteria;c__Gammaproteobacteria;o__Burkholderiales;f__Burkholderiaceae;g__JAAFIP01;s__	1	20243
GLR22_GL16_DN_3_concoct_116_176.region001	GLR22_GL16_DN_3_concoct_116	3419	Others	arylpolyene	1638	d__Bacteria;p__Proteobacteria;c__Gammaproteobacteria;o__Burkholderiales;f__Burkholderiaceae;g__JAAFIP01;s__	0	41188
GFS_118_100.region001	GFS_118	3422	PKS	T3PKS	1290	d__Bacteria;p__Bdellovibrionota;c__Bdellovibrionia;o__Bdellovibrionales;f__Bdellovibrionaceae;g__Pseudobdellovibrio;s__	1	22285
GFS_12198_369.region001	GFS_12198	3422	PKS	T3PKS	1171	d__Bacteria;p__Bdellovibrionota;c__Bdellovibrionia;o__Bdellovibrionales;f__Bdellovibrionaceae;g__Pseudobdellovibrio;s__	1	19128
GFS_2885_98.region001	GFS_2885	3422	PKS	T3PKS	1414	d__Bacteria;p__Bdellovibrionota;c__Bdellovibrionia;o__Bdellovibrionales;f__Bdellovibrionaceae;g__Pseudobdellovibrio;s__	1	27608
GL114_DN_metabinner_27_sub_113.region001	GL114_DN_metabinner_27_sub	3422	PKS	T3PKS	1005	d__Bacteria;p__Bdellovibrionota;c__Bdellovibrionia;o__Bdellovibrionales;f__Bdellovibrionaceae;g__Pseudobdellovibrio;s__	1	12868
GFS_11901_107.region001	GFS_11901	3423	RiPPs	RiPP-like	476	d__Bacteria;p__Bacteroidota;c__Bacteroidia;o__Flavobacteriales;f__Crocinitomicaceae;g__Fluviicola;s__	0	11143
GFS_11901_157.region001	GFS_11901	3424	NRPS	NRPS-like	892	d__Bacteria;p__Bacteroidota;c__Bacteroidia;o__Flavobacteriales;f__Crocinitomicaceae;g__Fluviicola;s__	1	9790
GFS_11901_177.region001	GFS_11901	3425	RiPPs	microviridin	531	d__Bacteria;p__Bacteroidota;c__Bacteroidia;o__Flavobacteriales;f__Crocinitomicaceae;g__Fluviicola;s__	1	9136
GFS_11901_212.region001	GFS_11901	3426	Others	betalactone.NRPS	1343	d__Bacteria;p__Bacteroidota;c__Bacteroidia;o__Flavobacteriales;f__Crocinitomicaceae;g__Fluviicola;s__	1	38599
GFS_11901_224.region001	GFS_11901	3427	NRPS	NRPS	780	d__Bacteria;p__Bacteroidota;c__Bacteroidia;o__Flavobacteriales;f__Crocinitomicaceae;g__Fluviicola;s__	1	7590
GFS_11901_26.region001	GFS_11901	3428	NRPS	NRPS	566	d__Bacteria;p__Bacteroidota;c__Bacteroidia;o__Flavobacteriales;f__Crocinitomicaceae;g__Fluviicola;s__	1	5331
GFS_11901_284.region001	GFS_11901	3429	Terpene	terpene	582	d__Bacteria;p__Bacteroidota;c__Bacteroidia;o__Flavobacteriales;f__Crocinitomicaceae;g__Fluviicola;s__	0	20837
GFS_11902_147.region001	GFS_11902	3430	PKS	T1PKS	1158	d__Bacteria;p__Verrucomicrobiota;c__Verrucomicrobiae;o__Verrucomicrobiales;f__V1-33;g__CAIZWU01;s__	1	14544
GFS_11904_171.region001	GFS_11904	3431	Terpene	terpene	756	d__Bacteria;p__Fibrobacterota;c__Fibrobacteria;o__UBA11236;f__UBA11236;g__Chersky-265;s__	1	11597
GFS_11904_420.region001	GFS_11904	3432	RiPPs	RiPP-like	561	d__Bacteria;p__Fibrobacterota;c__Fibrobacteria;o__UBA11236;f__UBA11236;g__Chersky-265;s__	0	10822
GFS_11905_49.region001	GFS_11905	3436	Terpene	terpene	547	d__Bacteria;p__Proteobacteria;c__Alphaproteobacteria;o__Caulobacterales;f__TH1-2;g__Aquidulcibacter;s__	1	5360
GFS_11970_108.region001	GFS_11970	3441	NRPS	NRPS-like	833	d__Bacteria;p__Actinobacteriota;c__Acidimicrobiia;o__;f__;g__;s__	1	7470
GFS_11970_466.region001	GFS_11970	3442	Terpene	terpene	1035	d__Bacteria;p__Actinobacteriota;c__Acidimicrobiia;o__;f__;g__;s__	1	13808
GFS_11970_511.region001	GFS_11970	3443	RiPPs	RiPP-like	459	d__Bacteria;p__Actinobacteriota;c__Acidimicrobiia;o__;f__;g__;s__	1	5387
GFS_11975_348.region001	GFS_11975	3444	PKS	T3PKS	585	d__Bacteria;p__Eisenbacteria;c__RBG-16-71-46;o__RBG-16-71-46;f__RBG-16-71-46;g__;s__	1	5086
GFS_11975_365.region001	GFS_11975	3445	NRPS	NRPS-like	1260	d__Bacteria;p__Eisenbacteria;c__RBG-16-71-46;o__RBG-16-71-46;f__RBG-16-71-46;g__;s__	1	28219
GFS_11975_551.region001	GFS_11975	3446	Terpene	terpene	678	d__Bacteria;p__Eisenbacteria;c__RBG-16-71-46;o__RBG-16-71-46;f__RBG-16-71-46;g__;s__	1	15732
GL90_UP_concoct_10_151.region001	GL90_UP_concoct_10	3446	Terpene	terpene	678	d__Bacteria;p__Eisenbacteria;c__RBG-16-71-46;o__RBG-16-71-46;f__RBG-16-71-46;g__RBG-16-71-46;s__	1	16678
GFS_11975_99.region001	GFS_11975	3447	RiPPs	RRE-containing	300	d__Bacteria;p__Eisenbacteria;c__RBG-16-71-46;o__RBG-16-71-46;f__RBG-16-71-46;g__;s__	1	7170
GFS_11981_158.region001	GFS_11981	3448	RiPPs	proteusin.spliceotide	923	d__Bacteria;p__Cyanobacteria;c__Cyanobacteriia;o__Cyanobacteriales;f__Chamaesiphonaceae;g__JAAFHZ01;s__	1	16236
GFS_11981_375.region001	GFS_11981	3449	Terpene	terpene	934	d__Bacteria;p__Cyanobacteria;c__Cyanobacteriia;o__Cyanobacteriales;f__Chamaesiphonaceae;g__JAAFHZ01;s__	1	13667
GFS_11981_386.region001	GFS_11981	3450	NRPS	NRPS	901	d__Bacteria;p__Cyanobacteria;c__Cyanobacteriia;o__Cyanobacteriales;f__Chamaesiphonaceae;g__JAAFHZ01;s__	1	8558
GFS_11981_41.region001	GFS_11981	3451	NRPS	NAPAA	660	d__Bacteria;p__Cyanobacteria;c__Cyanobacteriia;o__Cyanobacteriales;f__Chamaesiphonaceae;g__JAAFHZ01;s__	1	19200
GFS_11981_54.region001	GFS_11981	3452	RiPPs	RRE-containing	1088	d__Bacteria;p__Cyanobacteria;c__Cyanobacteriia;o__Cyanobacteriales;f__Chamaesiphonaceae;g__JAAFHZ01;s__	1	11301
GFS_11981_70.region001	GFS_11981	3453	NRPS	NRPS-like	1253	d__Bacteria;p__Cyanobacteria;c__Cyanobacteriia;o__Cyanobacteriales;f__Chamaesiphonaceae;g__JAAFHZ01;s__	1	18105
GFS_11985_115.region001	GFS_11985	3454	Terpene	terpene	630	d__Bacteria;p__Verrucomicrobiota;c__Verrucomicrobiae;o__Verrucomicrobiales;f__Akkermansiaceae;g__Luteolibacter;s__	1	7177
GFS_11808_739.region001	GFS_11808	3456	RiPPs	RiPP-like	803	d__Bacteria;p__Verrucomicrobiota;c__Verrucomicrobiae;o__Verrucomicrobiales;f__Akkermansiaceae;g__Luteolibacter;s__	1	10781
GFS_11985_370.region001	GFS_11985	3456	RiPPs	RiPP-like	771	d__Bacteria;p__Verrucomicrobiota;c__Verrucomicrobiae;o__Verrucomicrobiales;f__Akkermansiaceae;g__Luteolibacter;s__	1	5188
GFS_11995_1009.region001	GFS_11995	3457	PKS-NRP_Hybrids	T1PKS.NRPS-like.NRPS	825	d__Bacteria;p__Gemmatimonadota;c__Gemmatimonadetes;o__Gemmatimonadales;f__Gemmatimonadaceae;g__JACMLX01;s__	1	10358
GFS_11995_1015.region001	GFS_11995	3458	RiPPs	RRE-containing	696	d__Bacteria;p__Gemmatimonadota;c__Gemmatimonadetes;o__Gemmatimonadales;f__Gemmatimonadaceae;g__JACMLX01;s__	1	10297
GFS_11995_608.region001	GFS_11995	3461	PKS	T1PKS	1109	d__Bacteria;p__Gemmatimonadota;c__Gemmatimonadetes;o__Gemmatimonadales;f__Gemmatimonadaceae;g__JACMLX01;s__	1	5629
GFS_11_1051.region001	GFS_11	3463	NRPS	NRPS-like	1222	d__Bacteria;p__Myxococcota;c__Polyangia;o__Polyangiales;f__Polyangiaceae;g__PALSA-1152;s__	1	9649
GFS_11_1091.region001	GFS_11	3464	RiPPs	lanthipeptide-class-ii	384	d__Bacteria;p__Myxococcota;c__Polyangia;o__Polyangiales;f__Polyangiaceae;g__PALSA-1152;s__	1	9506
GFS_11_1219.region001	GFS_11	3465	RiPPs	RiPP-like	356	d__Bacteria;p__Myxococcota;c__Polyangia;o__Polyangiales;f__Polyangiaceae;g__PALSA-1152;s__	1	8257
GFS_11_1393.region001	GFS_11	3466	Terpene	terpene	463	d__Bacteria;p__Myxococcota;c__Polyangia;o__Polyangiales;f__Polyangiaceae;g__PALSA-1152;s__	1	7942
GFS_11_258.region001	GFS_11	3467	Others	ladderane	1010	d__Bacteria;p__Myxococcota;c__Polyangia;o__Polyangiales;f__Polyangiaceae;g__PALSA-1152;s__	1	5659
GFS_11_37.region001	GFS_11	3468	RiPPs	RRE-containing	394	d__Bacteria;p__Myxococcota;c__Polyangia;o__Polyangiales;f__Polyangiaceae;g__PALSA-1152;s__	1	6231
GFS_11_43.region001	GFS_11	3469	RiPPs	RRE-containing	597	d__Bacteria;p__Myxococcota;c__Polyangia;o__Polyangiales;f__Polyangiaceae;g__PALSA-1152;s__	1	6205
GFS_11_457.region001	GFS_11	3470	NRPS	NRPS	456	d__Bacteria;p__Myxococcota;c__Polyangia;o__Polyangiales;f__Polyangiaceae;g__PALSA-1152;s__	1	5207
GFS_11_488.region001	GFS_11	3471	RiPPs	RRE-containing	597	d__Bacteria;p__Myxococcota;c__Polyangia;o__Polyangiales;f__Polyangiaceae;g__PALSA-1152;s__	1	5130
GFS_11_591.region001	GFS_11	3472	RiPPs	redox-cofactor	869	d__Bacteria;p__Myxococcota;c__Polyangia;o__Polyangiales;f__Polyangiaceae;g__PALSA-1152;s__	1	11593
GFS_11_654.region001	GFS_11	3473	RiPPs	lanthipeptide-class-i	677	d__Bacteria;p__Myxococcota;c__Polyangia;o__Polyangiales;f__Polyangiaceae;g__PALSA-1152;s__	1	19415
GFS_12016_145.region001	GFS_12016	3474	PKS	T3PKS	1108	d__Bacteria;p__Bacteroidota;c__Bacteroidia;o__Chitinophagales;f__Saprospiraceae;g__JAAFJT01;s__	1	17792
GL27_UP_concoct_44_sub_914.region001	GL27_UP_concoct_44_sub	3474	PKS	T3PKS	847	d__Bacteria;p__Bacteroidota;c__Bacteroidia;o__Chitinophagales;f__Saprospiraceae;g__JAAFJT01;s__	1	11142
GFS_12016_216.region001	GFS_12016	3475	Terpene	terpene	663	d__Bacteria;p__Bacteroidota;c__Bacteroidia;o__Chitinophagales;f__Saprospiraceae;g__JAAFJT01;s__	1	15956
GFS_12016_347.region001	GFS_12016	3476	Terpene	terpene	671	d__Bacteria;p__Bacteroidota;c__Bacteroidia;o__Chitinophagales;f__Saprospiraceae;g__JAAFJT01;s__	1	13106
GFS_12016_490.region001	GFS_12016	3477	Others	resorcinol	725	d__Bacteria;p__Bacteroidota;c__Bacteroidia;o__Chitinophagales;f__Saprospiraceae;g__JAAFJT01;s__	1	10319
GFS_12027_206.region001	GFS_12027	3478	Terpene	terpene	1460	d__Bacteria;p__Bacteroidota;c__Bacteroidia;o__Flavobacteriales;f__Crocinitomicaceae;g__;s__	0	21158
GFS_12027_60.region001	GFS_12027	3479	Terpene	terpene	1071	d__Bacteria;p__Bacteroidota;c__Bacteroidia;o__Flavobacteriales;f__Crocinitomicaceae;g__;s__	1	12286
GFS_12034_132.region001	GFS_12034	3480	Terpene	terpene	491	d__Bacteria;p__Proteobacteria;c__Gammaproteobacteria;o__Burkholderiales;f__Burkholderiaceae;g__CAISIP01;s__	1	6101
GFS_12090_183.region001	GFS_12090	3481	Terpene	terpene	561	d__Bacteria;p__Proteobacteria;c__Gammaproteobacteria;o__Burkholderiales;f__Burkholderiaceae;g__JAAFIP01;s__	1	10942
GFS_12090_43.region001	GFS_12090	3482	Terpene	terpene	787	d__Bacteria;p__Proteobacteria;c__Gammaproteobacteria;o__Burkholderiales;f__Burkholderiaceae;g__JAAFIP01;s__	1	12855
GFS_12119_287.region001	GFS_12119	3483	Terpene	terpene	932	d__Bacteria;p__Bacteroidota;c__Bacteroidia;o__AKYH767;f__B-17BO;g__UBA4416;s__	1	7316
GFS_12121_519.region001	GFS_12121	3485	PKS	T3PKS	1296	d__Bacteria;p__Bacteroidota;c__Bacteroidia;o__Flavobacteriales;f__Flavobacteriaceae;g__Flavobacterium;s__	1	6654
GFS_12121_541.region001	GFS_12121	3486	RiPPs	lanthipeptide-class-i	593	d__Bacteria;p__Bacteroidota;c__Bacteroidia;o__Flavobacteriales;f__Flavobacteriaceae;g__Flavobacterium;s__	1	6537
GFS_12121_900.region001	GFS_12121	3487	Terpene	terpene	569	d__Bacteria;p__Bacteroidota;c__Bacteroidia;o__Flavobacteriales;f__Flavobacteriaceae;g__Flavobacterium;s__	1	12182
GFS_3732_75.region001	GFS_3732	3487	Terpene	terpene	676	d__Bacteria;p__Bacteroidota;c__Bacteroidia;o__Flavobacteriales;f__Flavobacteriaceae;g__Flavobacterium;s__	1	20389
GL29_DN_metabinner_2_507.region001	GL29_DN_metabinner_2	3487	Terpene	terpene	414	d__Bacteria;p__Bacteroidota;c__Bacteroidia;o__Flavobacteriales;f__Flavobacteriaceae;g__Flavobacterium;s__	1	12367
GL51_Up_metabinner_5_sub_8.region001	GL51_Up_metabinner_5_sub	3487	Terpene	terpene	632	d__Bacteria;p__Bacteroidota;c__Bacteroidia;o__Flavobacteriales;f__Flavobacteriaceae;g__Flavobacterium;s__	0	20840
GFS_12125_31.region001	GFS_12125	3488	Terpene	terpene	429	d__Bacteria;p__Patescibacteria;c__JAEDAM01;o__Absconditabacterales;f__X112;g__;s__	1	7557
GFS_12125_75.region001	GFS_12125	3489	Terpene	terpene	437	d__Bacteria;p__Patescibacteria;c__JAEDAM01;o__Absconditabacterales;f__X112;g__;s__	1	13379
GFS_12192_36.region001	GFS_12192	3490	RiPPs	RRE-containing	1396	d__Bacteria;p__Bdellovibrionota;c__Bdellovibrionia;o__Bdellovibrionales;f__Bdellovibrionaceae;g__;s__	1	15803
GFS_12192_38.region001	GFS_12192	3491	PKS	T3PKS	1076	d__Bacteria;p__Bdellovibrionota;c__Bdellovibrionia;o__Bdellovibrionales;f__Bdellovibrionaceae;g__;s__	1	8976
GFS_12192_43.region001	GFS_12192	3492	PKS	T1PKS	1411	d__Bacteria;p__Bdellovibrionota;c__Bdellovibrionia;o__Bdellovibrionales;f__Bdellovibrionaceae;g__;s__	0	43735
GFS_12192_9.region001	GFS_12192	3494	Terpene	terpene	1034	d__Bacteria;p__Bdellovibrionota;c__Bdellovibrionia;o__Bdellovibrionales;f__Bdellovibrionaceae;g__;s__	1	17468
GFS_12195_27.region001	GFS_12195	3495	Others	acyl_amino_acids	884	d__Bacteria;p__Patescibacteria;c__Paceibacteria;o__UBA9983_A;f__UBA5272;g__UBA11704;s__	1	12502
GFS_12195_83.region001	GFS_12195	3496	Others	acyl_amino_acids	782	d__Bacteria;p__Patescibacteria;c__Paceibacteria;o__UBA9983_A;f__UBA5272;g__UBA11704;s__	1	6984
GFS_12196_112.region001	GFS_12196	3497	NRPS	NRPS-like	782	d__Bacteria;p__Actinobacteriota;c__Acidimicrobiia;o__;f__;g__;s__	1	11419
GL116_DN_metabat_127_240.region001	GL116_DN_metabat_127	3497	NRPS	NRPS-like	1155	d__Bacteria;p__Actinobacteriota;c__Acidimicrobiia;o__;f__;g__;s__	1	24334
GFS_12196_68.region001	GFS_12196	3499	RiPPs	lassopeptide	880	d__Bacteria;p__Actinobacteriota;c__Acidimicrobiia;o__;f__;g__;s__	0	22826
GFS_12201_308.region001	GFS_12201	3502	Others	resorcinol	766	d__Bacteria;p__Proteobacteria;c__Gammaproteobacteria;o__Burkholderiales;f__SG8-39;g__SHXR01;s__	1	11946
GFS_12209_160.region001	GFS_12209	3504	RiPPs	RiPP-like	647	d__Bacteria;p__Proteobacteria;c__Alphaproteobacteria;o__Rhodobacterales;f__Rhodobacteraceae;g__JAAFHS01;s__	1	8290
GL103_DN_metabat_42_238.region001	GL103_DN_metabat_42	3504	RiPPs	RiPP-like	596	d__Bacteria;p__Proteobacteria;c__Alphaproteobacteria;o__Rhodobacterales;f__Rhodobacteraceae;g__JAAFHS01;s__	0	11470
GFS_12209_207.region001	GFS_12209	3505	RiPPs	redox-cofactor	1012	d__Bacteria;p__Proteobacteria;c__Alphaproteobacteria;o__Rhodobacterales;f__Rhodobacteraceae;g__JAAFHS01;s__	1	10510
GFS_12209_269.region001	GFS_12209	3506	RiPPs	redox-cofactor	849	d__Bacteria;p__Proteobacteria;c__Alphaproteobacteria;o__Rhodobacterales;f__Rhodobacteraceae;g__JAAFHS01;s__	1	9454
GFS_12209_454.region001	GFS_12209	3508	Others	hserlactone	997	d__Bacteria;p__Proteobacteria;c__Alphaproteobacteria;o__Rhodobacterales;f__Rhodobacteraceae;g__JAAFHS01;s__	1	11249
GFS_12209_466.region001	GFS_12209	3509	Terpene	terpene	588	d__Bacteria;p__Proteobacteria;c__Alphaproteobacteria;o__Rhodobacterales;f__Rhodobacteraceae;g__JAAFHS01;s__	1	6480
GFS_12221_105.region001	GFS_12221	3510	Terpene	terpene	592	d__Bacteria;p__Bdellovibrionota;c__Bdellovibrionia;o__Bdellovibrionales;f__Bdellovibrionaceae;g__Ga0074137;s__	1	5096
GFS_12221_1082.region001	GFS_12221	3511	Terpene	terpene	812	d__Bacteria;p__Bdellovibrionota;c__Bdellovibrionia;o__Bdellovibrionales;f__Bdellovibrionaceae;g__Ga0074137;s__	1	6072
GFS_12223_102.region001	GFS_12223	3512	Terpene	terpene	1171	d__Bacteria;p__Actinobacteriota;c__Acidimicrobiia;o__;f__;g__;s__	0	21077
GFS_12223_21.region001	GFS_12223	3513	RiPPs	RRE-containing	1427	d__Bacteria;p__Actinobacteriota;c__Acidimicrobiia;o__;f__;g__;s__	1	18105
GFS_12223_23.region001	GFS_12223	3514	RiPPs	ranthipeptide	792	d__Bacteria;p__Actinobacteriota;c__Acidimicrobiia;o__;f__;g__;s__	1	12780
GFS_12223_37.region001	GFS_12223	3515	PKS	T1PKS	1829	d__Bacteria;p__Actinobacteriota;c__Acidimicrobiia;o__;f__;g__;s__	0	46111
GFS_12223_37.region002	GFS_12223	3516	NRPS	NRPS-like	1535	d__Bacteria;p__Actinobacteriota;c__Acidimicrobiia;o__;f__;g__;s__	0	44548
GFS_12223_81.region001	GFS_12223	3517	NRPS	NRPS-like	1338	d__Bacteria;p__Actinobacteriota;c__Acidimicrobiia;o__;f__;g__;s__	1	31887
GFS_12223_82.region001	GFS_12223	3518	RiPPs	RRE-containing	953	d__Bacteria;p__Actinobacteriota;c__Acidimicrobiia;o__;f__;g__;s__	0	20252
GFS_12224_101.region001	GFS_12224	3519	Others	betalactone	998	d__Bacteria;p__Proteobacteria;c__Gammaproteobacteria;o__Burkholderiales;f__Burkholderiaceae;g__Aquabacterium_A;s__	1	16779
GFS_12224_117.region001	GFS_12224	3520	Others	betalactone	1269	d__Bacteria;p__Proteobacteria;c__Gammaproteobacteria;o__Burkholderiales;f__Burkholderiaceae;g__Aquabacterium_A;s__	1	13954
GFS_12224_90.region001	GFS_12224	3524	RiPPs	RiPP-like	973	d__Bacteria;p__Proteobacteria;c__Gammaproteobacteria;o__Burkholderiales;f__Burkholderiaceae;g__Aquabacterium_A;s__	0	10906
GFS_12224_99.region001	GFS_12224	3525	PKS	T1PKS	1152	d__Bacteria;p__Proteobacteria;c__Gammaproteobacteria;o__Burkholderiales;f__Burkholderiaceae;g__Aquabacterium_A;s__	1	28708
GFS_12268_340.region001	GFS_12268	3526	Others	acyl_amino_acids	617	d__Bacteria;p__Bdellovibrionota;c__Bdellovibrionia;o__Bdellovibrionales;f__Bdellovibrionaceae;g__Ga0074137;s__	1	9626
GFS_12291_375.region001	GFS_12291	3527	Others	arylpolyene	675	d__Bacteria;p__Proteobacteria;c__Gammaproteobacteria;o__Burkholderiales;f__Burkholderiaceae;g__CADEEN01;s__	1	6305
GFS_12380_498.region001	GFS_12380	3527	Others	arylpolyene	647	d__Bacteria;p__Proteobacteria;c__Gammaproteobacteria;o__Burkholderiales;f__Burkholderiaceae;g__CADEEN01;s__	1	7101
GL117_UP_concoct_205_sub_163.region001	GL117_UP_concoct_205_sub	3527	Others	arylpolyene	706	d__Bacteria;p__Proteobacteria;c__Gammaproteobacteria;o__Burkholderiales;f__Burkholderiaceae;g__CADEEN01;s__	1	6514
GFS_12324_593.region001	GFS_12324	3531	Terpene	terpene	495	d__Bacteria;p__Planctomycetota;c__Planctomycetia;o__Gemmatales;f__Gemmataceae;g__;s__	1	7807
GFS_12324_612.region001	GFS_12324	3532	Others	T3PKS.RiPP-like	838	d__Bacteria;p__Planctomycetota;c__Planctomycetia;o__Gemmatales;f__Gemmataceae;g__;s__	1	7732
GFS_12324_834.region001	GFS_12324	3533	Terpene	terpene	454	d__Bacteria;p__Planctomycetota;c__Planctomycetia;o__Gemmatales;f__Gemmataceae;g__;s__	1	6606
GFS_12357_908.region001	GFS_12357	3534	NRPS	NRPS	558	d__Bacteria;p__Bacteroidota;c__Bacteroidia;o__Cytophagales;f__172606-1;g__ES-bin-26;s__	1	7397
GFS_1235_465.region001	GFS_1235	3535	Others	acyl_amino_acids	928	d__Bacteria;p__Bdellovibrionota;c__Bdellovibrionia;o__Bdellovibrionales;f__Bdellovibrionaceae;g__;s__	1	5098
GFS_1235_542.region001	GFS_1235	3536	Others	arylpolyene	1052	d__Bacteria;p__Bdellovibrionota;c__Bdellovibrionia;o__Bdellovibrionales;f__Bdellovibrionaceae;g__;s__	1	5922
GFS_1235_600.region001	GFS_1235	3537	NRPS	NRPS	426	d__Bacteria;p__Bdellovibrionota;c__Bdellovibrionia;o__Bdellovibrionales;f__Bdellovibrionaceae;g__;s__	1	10072
GFS_1235_644.region001	GFS_1235	3538	NRPS	NRPS	444	d__Bacteria;p__Bdellovibrionota;c__Bdellovibrionia;o__Bdellovibrionales;f__Bdellovibrionaceae;g__;s__	1	5447
GFS_1235_92.region001	GFS_1235	3539	Others	acyl_amino_acids	862	d__Bacteria;p__Bdellovibrionota;c__Bdellovibrionia;o__Bdellovibrionales;f__Bdellovibrionaceae;g__;s__	1	6136
GFS_12368_263.region001	GFS_12368	3541	Terpene	terpene	787	d__Bacteria;p__Bacteroidota;c__Bacteroidia;o__Flavobacteriales;f__Flavobacteriaceae;g__Flavobacterium;s__	1	10546
GFS_12368_53.region001	GFS_12368	3542	RiPPs	linaridin	1095	d__Bacteria;p__Bacteroidota;c__Bacteroidia;o__Flavobacteriales;f__Flavobacteriaceae;g__Flavobacterium;s__	1	15028
GFS_12374_1244.region001	GFS_12374	3545	RiPPs	ranthipeptide	749	d__Bacteria;p__Actinobacteriota;c__Acidimicrobiia;o__Acidimicrobiales;f__;g__;s__	1	7144
GFS_12374_67.region001	GFS_12374	3546	Terpene	terpene	620	d__Bacteria;p__Actinobacteriota;c__Acidimicrobiia;o__Acidimicrobiales;f__;g__;s__	1	5976
GFS_12374_976.region001	GFS_12374	3547	NRPS	NRPS-like	1051	d__Bacteria;p__Actinobacteriota;c__Acidimicrobiia;o__Acidimicrobiales;f__;g__;s__	1	9383
GFS_12380_24.region001	GFS_12380	3548	PKS-NRP_Hybrids	T1PKS.NRPS-like	902	d__Bacteria;p__Proteobacteria;c__Gammaproteobacteria;o__Burkholderiales;f__Burkholderiaceae;g__CADEEN01;s__	1	5940
GFS_12386_193.region001	GFS_12386	3550	RiPPs	RRE-containing	825	d__Bacteria;p__Myxococcota;c__UBA727;o__UBA727;f__VGSZ01;g__JACOUT01;s__	1	5568
GFS_12387_103.region001	GFS_12387	3551	RiPPs	lassopeptide	941	d__Bacteria;p__Bdellovibrionota;c__Bdellovibrionia;o__Bdellovibrionales;f__UBA6776;g__;s__	1	16773
GFS_12387_17.region001	GFS_12387	3552	Others	siderophore	392	d__Bacteria;p__Bdellovibrionota;c__Bdellovibrionia;o__Bdellovibrionales;f__UBA6776;g__;s__	0	11341
GFS_12387_32.region001	GFS_12387	3553	Others	T3PKS.terpene	842	d__Bacteria;p__Bdellovibrionota;c__Bdellovibrionia;o__Bdellovibrionales;f__UBA6776;g__;s__	1	26163
GFS_12387_46.region001	GFS_12387	3554	Others	acyl_amino_acids	506	d__Bacteria;p__Bdellovibrionota;c__Bdellovibrionia;o__Bdellovibrionales;f__UBA6776;g__;s__	1	5058
GFS_12387_52.region001	GFS_12387	3555	Others	arylpolyene	1494	d__Bacteria;p__Bdellovibrionota;c__Bdellovibrionia;o__Bdellovibrionales;f__UBA6776;g__;s__	1	36370
GFS_12387_75.region001	GFS_12387	3556	Others	acyl_amino_acids	1671	d__Bacteria;p__Bdellovibrionota;c__Bdellovibrionia;o__Bdellovibrionales;f__UBA6776;g__;s__	1	32322
GFS_12390_591.region001	GFS_12390	3557	Others	betalactone	843	d__Bacteria;p__Bacteroidota;c__Bacteroidia;o__Chitinophagales;f__Saprospiraceae;g__JADJLQ01;s__	1	7375
GFS_1240_131.region001	GFS_1240	3558	Terpene	terpene	802	d__Bacteria;p__Proteobacteria;c__Alphaproteobacteria;o__Micavibrionales;f__UBA2020;g__UBA2020;s__	1	6799
GFS_12411_14.region001	GFS_12411	3559	RiPPs	LAP	562	d__Bacteria;p__Patescibacteria;c__Paceibacteria;o__UBA9983_A;f__UBA6899;g__MHLP01;s__	1	18001
GFS_12412_90.region001	GFS_12412	3560	Terpene	terpene	509	d__Bacteria;p__Bacteroidota;c__Bacteroidia;o__Chitinophagales;f__Saprospiraceae;g__JADJLQ01;s__	1	5458
GFS_12468_10.region001	GFS_12468	3561	PKS-NRP_Hybrids	T1PKS.NRPS	560	d__Bacteria;p__Proteobacteria;c__Gammaproteobacteria;o__UBA6429;f__UBA6429;g__JACQBC01;s__	1	8341
GFS_12468_13.region001	GFS_12468	3562	Others	arylpolyene	1290	d__Bacteria;p__Proteobacteria;c__Gammaproteobacteria;o__UBA6429;f__UBA6429;g__JACQBC01;s__	1	25019
GFS_12468_158.region001	GFS_12468	3563	NRPS	NRPS-like	982	d__Bacteria;p__Proteobacteria;c__Gammaproteobacteria;o__UBA6429;f__UBA6429;g__JACQBC01;s__	1	15302
GFS_12468_21.region001	GFS_12468	3565	NRPS	NRPS-like	525	d__Bacteria;p__Proteobacteria;c__Gammaproteobacteria;o__UBA6429;f__UBA6429;g__JACQBC01;s__	1	8130
GFS_12468_215.region001	GFS_12468	3566	Others	hserlactone	942	d__Bacteria;p__Proteobacteria;c__Gammaproteobacteria;o__UBA6429;f__UBA6429;g__JACQBC01;s__	1	11764
GFS_12468_83.region001	GFS_12468	3567	Others	ectoine	896	d__Bacteria;p__Proteobacteria;c__Gammaproteobacteria;o__UBA6429;f__UBA6429;g__JACQBC01;s__	1	6587
GFS_12470_125.region001	GFS_12470	3568	Others	betalactone	1039	d__Bacteria;p__Proteobacteria;c__Alphaproteobacteria;o__Rhizobiales;f__Hyphomicrobiaceae;g__Ga0077555;s__	1	16591
GFS_12613_133.region001	GFS_12613	3568	Others	betalactone	1335	d__Bacteria;p__Proteobacteria;c__Alphaproteobacteria;o__Rhizobiales;f__Hyphomicrobiaceae;g__Ga0077555;s__	1	16933
GFS_12470_233.region001	GFS_12470	3569	NRPS	NAPAA	695	d__Bacteria;p__Proteobacteria;c__Alphaproteobacteria;o__Rhizobiales;f__Hyphomicrobiaceae;g__Ga0077555;s__	1	6493
GFS_12470_753.region001	GFS_12470	3570	Terpene	terpene	721	d__Bacteria;p__Proteobacteria;c__Alphaproteobacteria;o__Rhizobiales;f__Hyphomicrobiaceae;g__Ga0077555;s__	1	8892
GFS_12613_240.region001	GFS_12613	3570	Terpene	terpene	1006	d__Bacteria;p__Proteobacteria;c__Alphaproteobacteria;o__Rhizobiales;f__Hyphomicrobiaceae;g__Ga0077555;s__	1	14005
GFS_1249_158.region001	GFS_1249	3571	PKS	T3PKS	689	d__Bacteria;p__Bacteroidota;c__Bacteroidia;o__Cytophagales;f__Cyclobacteriaceae;g__ELB16-189;s__	1	10842
GL74_DN_metabinner_4_sub_56.region001	GL74_DN_metabinner_4_sub	3571	PKS	T3PKS	1292	d__Bacteria;p__Bacteroidota;c__Bacteroidia;o__Cytophagales;f__Cyclobacteriaceae;g__ELB16-189;s__	0	41104
GL74_DN_metabinner_5_11.region001	GL74_DN_metabinner_5	3571	PKS	T3PKS	1430	d__Bacteria;p__Bacteroidota;c__Bacteroidia;o__Cytophagales;f__Cyclobacteriaceae;g__ELB16-189;s__	0	41104
GFS_12504_124.region001	GFS_12504	3572	NRPS	NRPS-like	1110	d__Bacteria;p__Proteobacteria;c__Gammaproteobacteria;o__Pseudomonadales;f__HTCC2089;g__SYFY01;s__	0	41860
GFS_12504_127.region001	GFS_12504	3573	Others	arylpolyene	1224	d__Bacteria;p__Proteobacteria;c__Gammaproteobacteria;o__Pseudomonadales;f__HTCC2089;g__SYFY01;s__	1	17873
GFS_12504_209.region001	GFS_12504	3574	NRPS	NRPS-like	1216	d__Bacteria;p__Proteobacteria;c__Gammaproteobacteria;o__Pseudomonadales;f__HTCC2089;g__SYFY01;s__	1	13998
GFS_12504_215.region001	GFS_12504	3575	RiPPs	RiPP-like	507	d__Bacteria;p__Proteobacteria;c__Gammaproteobacteria;o__Pseudomonadales;f__HTCC2089;g__SYFY01;s__	1	5119
GFS_12504_252.region001	GFS_12504	3576	Others	arylpolyene	1101	d__Bacteria;p__Proteobacteria;c__Gammaproteobacteria;o__Pseudomonadales;f__HTCC2089;g__SYFY01;s__	1	12756
GFS_12504_284.region001	GFS_12504	3577	Others	other	1395	d__Bacteria;p__Proteobacteria;c__Gammaproteobacteria;o__Pseudomonadales;f__HTCC2089;g__SYFY01;s__	1	12029
GFS_12504_4.region001	GFS_12504	3578	NRPS	NRPS-like	866	d__Bacteria;p__Proteobacteria;c__Gammaproteobacteria;o__Pseudomonadales;f__HTCC2089;g__SYFY01;s__	1	8480
GFS_12504_52.region001	GFS_12504	3579	NRPS	NRPS	781	d__Bacteria;p__Proteobacteria;c__Gammaproteobacteria;o__Pseudomonadales;f__HTCC2089;g__SYFY01;s__	1	7682
GFS_12504_74.region001	GFS_12504	3580	NRPS	NRPS	763	d__Bacteria;p__Proteobacteria;c__Gammaproteobacteria;o__Pseudomonadales;f__HTCC2089;g__SYFY01;s__	1	21355
GFS_12504_77.region001	GFS_12504	3581	NRPS	NRPS	1719	d__Bacteria;p__Proteobacteria;c__Gammaproteobacteria;o__Pseudomonadales;f__HTCC2089;g__SYFY01;s__	0	43921
GFS_12518_451.region001	GFS_12518	3582	Terpene	terpene	511	d__Bacteria;p__Bacteroidota;c__Bacteroidia;o__Chitinophagales;f__Chitinophagaceae;g__Ferruginibacter;s__	1	6726
GFS_12521_492.region001	GFS_12521	3583	Terpene	terpene	991	d__Bacteria;p__Proteobacteria;c__Alphaproteobacteria;o__Sphingomonadales;f__Sphingomonadaceae;g__Novosphingobium;s__	1	5435
GFS_12523_10.region001	GFS_12523	3584	Others	betalactone	838	d__Bacteria;p__Actinobacteriota;c__Acidimicrobiia;o__;f__;g__;s__	1	11008
GFS_12523_467.region001	GFS_12523	3585	RiPPs	RRE-containing	671	d__Bacteria;p__Actinobacteriota;c__Acidimicrobiia;o__;f__;g__;s__	1	6101
GFS_12523_487.region001	GFS_12523	3586	Terpene	terpene	834	d__Bacteria;p__Actinobacteriota;c__Acidimicrobiia;o__;f__;g__;s__	1	11466
GFS_12523_549.region001	GFS_12523	3587	NRPS	NRPS-like	817	d__Bacteria;p__Actinobacteriota;c__Acidimicrobiia;o__;f__;g__;s__	1	5505
GFS_12523_593.region001	GFS_12523	3588	Terpene	terpene	911	d__Bacteria;p__Actinobacteriota;c__Acidimicrobiia;o__;f__;g__;s__	1	5178
GFS_12523_638.region001	GFS_12523	3589	RiPPs	RiPP-like	624	d__Bacteria;p__Actinobacteriota;c__Acidimicrobiia;o__;f__;g__;s__	0	10873
GFS_12524_320.region001	GFS_12524	3590	PKS	T3PKS	746	d__Bacteria;p__Verrucomicrobiota;c__Verrucomicrobiae;o__Verrucomicrobiales;f__Akkermansiaceae;g__Luteolibacter;s__	1	7495
GFS_12524_336.region001	GFS_12524	3591	PKS	T3PKS	936	d__Bacteria;p__Verrucomicrobiota;c__Verrucomicrobiae;o__Verrucomicrobiales;f__Akkermansiaceae;g__Luteolibacter;s__	1	7349
GFS_12524_442.region001	GFS_12524	3592	Terpene	terpene	441	d__Bacteria;p__Verrucomicrobiota;c__Verrucomicrobiae;o__Verrucomicrobiales;f__Akkermansiaceae;g__Luteolibacter;s__	1	6393
GFS_12530_128.region001	GFS_12530	3593	PKS	T3PKS	675	d__Bacteria;p__Bacteroidota;c__Bacteroidia;o__Cytophagales;f__Cyclobacteriaceae;g__ELB16-189;s__	1	9988
GFS_12554_114.region001	GFS_12554	3594	RiPPs	RRE-containing	591	d__Bacteria;p__Acidobacteriota;c__Blastocatellia;o__RBC074;f__RBC074;g__;s__	1	18466
GFS_12554_136.region001	GFS_12554	3595	RiPPs	RRE-containing	697	d__Bacteria;p__Acidobacteriota;c__Blastocatellia;o__RBC074;f__RBC074;g__;s__	1	12511
GFS_12554_18.region001	GFS_12554	3596	Terpene	terpene	849	d__Bacteria;p__Acidobacteriota;c__Blastocatellia;o__RBC074;f__RBC074;g__;s__	1	10910
GFS_12554_206.region001	GFS_12554	3597	Terpene	terpene	676	d__Bacteria;p__Acidobacteriota;c__Blastocatellia;o__RBC074;f__RBC074;g__;s__	1	8143
GFS_12554_219.region001	GFS_12554	3598	NRPS	NRPS	612	d__Bacteria;p__Acidobacteriota;c__Blastocatellia;o__RBC074;f__RBC074;g__;s__	1	20186
GFS_12554_339.region001	GFS_12554	3599	NRPS	NRPS-like	915	d__Bacteria;p__Acidobacteriota;c__Blastocatellia;o__RBC074;f__RBC074;g__;s__	1	6582
GFS_12554_362.region001	GFS_12554	3600	NRPS	NRPS-like	783	d__Bacteria;p__Acidobacteriota;c__Blastocatellia;o__RBC074;f__RBC074;g__;s__	1	6375
GFS_12554_369.region001	GFS_12554	3601	Terpene	terpene	524	d__Bacteria;p__Acidobacteriota;c__Blastocatellia;o__RBC074;f__RBC074;g__;s__	1	10989
GFS_12554_377.region001	GFS_12554	3602	RiPPs	lassopeptide	634	d__Bacteria;p__Acidobacteriota;c__Blastocatellia;o__RBC074;f__RBC074;g__;s__	1	14944
GFS_12554_416.region001	GFS_12554	3603	RiPPs	RiPP-like	663	d__Bacteria;p__Acidobacteriota;c__Blastocatellia;o__RBC074;f__RBC074;g__;s__	1	8599
GFS_12554_78.region001	GFS_12554	3604	NRPS	NRPS	1155	d__Bacteria;p__Acidobacteriota;c__Blastocatellia;o__RBC074;f__RBC074;g__;s__	1	24497
GFS_12560_507.region001	GFS_12560	3607	NRPS	NRPS	922	d__Bacteria;p__Verrucomicrobiota;c__Verrucomicrobiae;o__Chthoniobacterales;f__Chthoniobacteraceae;g__SXWH01;s__	1	20831
GFS_12560_59.region001	GFS_12560	3608	RiPPs	RRE-containing	551	d__Bacteria;p__Verrucomicrobiota;c__Verrucomicrobiae;o__Chthoniobacterales;f__Chthoniobacteraceae;g__SXWH01;s__	1	11999
GFS_12570_365.region001	GFS_12570	3611	Terpene	terpene	1050	d__Bacteria;p__Actinobacteriota;c__Acidimicrobiia;o__Acidimicrobiales;f__;g__;s__	1	7708
GFS_2729_616.region001	GFS_2729	3611	Terpene	terpene	935	d__Bacteria;p__Actinobacteriota;c__Acidimicrobiia;o__Acidimicrobiales;f__;g__;s__	1	6157
GFS_3107_382.region001	GFS_3107	3611	Terpene	terpene	1111	d__Bacteria;p__Actinobacteriota;c__Acidimicrobiia;o__Acidimicrobiales;f__;g__;s__	1	6283
GFS_4345_21.region001	GFS_4345	3611	Terpene	terpene	1412	d__Bacteria;p__Actinobacteriota;c__Acidimicrobiia;o__Acidimicrobiales;f__;g__;s__	0	21194
GFS_5096_948.region001	GFS_5096	3611	Terpene	terpene	1100	d__Bacteria;p__Actinobacteriota;c__Acidimicrobiia;o__Acidimicrobiales;f__;g__;s__	1	8296
GFS_5662_397.region001	GFS_5662	3611	Terpene	terpene	1183	d__Bacteria;p__Actinobacteriota;c__Acidimicrobiia;o__Acidimicrobiales;f__;g__;s__	1	12941
GFS_12570_482.region001	GFS_12570	3612	Terpene	terpene	837	d__Bacteria;p__Actinobacteriota;c__Acidimicrobiia;o__Acidimicrobiales;f__;g__;s__	1	14112
GFS_2729_359.region001	GFS_2729	3612	Terpene	terpene	870	d__Bacteria;p__Actinobacteriota;c__Acidimicrobiia;o__Acidimicrobiales;f__;g__;s__	1	16583
GFS_3107_74.region001	GFS_3107	3612	Terpene	terpene	887	d__Bacteria;p__Actinobacteriota;c__Acidimicrobiia;o__Acidimicrobiales;f__;g__;s__	0	23392
GFS_4345_345.region001	GFS_4345	3612	Terpene	terpene	856	d__Bacteria;p__Actinobacteriota;c__Acidimicrobiia;o__Acidimicrobiales;f__;g__;s__	1	14667
GFS_5662_211.region001	GFS_5662	3612	Terpene	terpene	795	d__Bacteria;p__Actinobacteriota;c__Acidimicrobiia;o__Acidimicrobiales;f__;g__;s__	1	14907
GFS_12588_1005.region001	GFS_12588	3613	NRPS	NRPS-like	502	d__Bacteria;p__Gemmatimonadota;c__Gemmatimonadetes;o__Gemmatimonadales;f__Gemmatimonadaceae;g__JACMLX01;s__	1	5993
GFS_12588_1154.region001	GFS_12588	3614	RiPPs	RRE-containing	814	d__Bacteria;p__Gemmatimonadota;c__Gemmatimonadetes;o__Gemmatimonadales;f__Gemmatimonadaceae;g__JACMLX01;s__	1	13105
GFS_12588_1175.region001	GFS_12588	3615	NRPS	NRPS	390	d__Bacteria;p__Gemmatimonadota;c__Gemmatimonadetes;o__Gemmatimonadales;f__Gemmatimonadaceae;g__JACMLX01;s__	1	5256
GFS_12588_781.region001	GFS_12588	3617	PKS	T1PKS	996	d__Bacteria;p__Gemmatimonadota;c__Gemmatimonadetes;o__Gemmatimonadales;f__Gemmatimonadaceae;g__JACMLX01;s__	1	18398
GFS_12588_838.region001	GFS_12588	3618	PKS	T1PKS	1112	d__Bacteria;p__Gemmatimonadota;c__Gemmatimonadetes;o__Gemmatimonadales;f__Gemmatimonadaceae;g__JACMLX01;s__	1	6662
GFS_125_99.region001	GFS_125	3620	Terpene	terpene	780	d__Bacteria;p__Bacteroidota;c__Bacteroidia;o__AKYH767;f__B-17BO;g__UBA4416;s__	1	11162
GFS_12610_11.region001	GFS_12610	3621	RiPPs	LAP	345	d__Bacteria;p__Patescibacteria;c__Paceibacteria;o__UBA9983_A;f__UBA918;g__OLB19;s__	0	22228
GFS_12617_44.region001	GFS_12617	3624	Others	acyl_amino_acids	824	d__Bacteria;p__Patescibacteria;c__Paceibacteria;o__UBA9983_A;f__UBA5272;g__UBA11704;s__	1	9914
GFS_12623_16.region001	GFS_12623	3625	RiPPs	LAP	791	d__Bacteria;p__Patescibacteria;c__Paceibacteria;o__UBA9983_A;f__UBA5272;g__;s__	0	22118
GFS_12623_33.region001	GFS_12623	3626	RiPPs	LAP	701	d__Bacteria;p__Patescibacteria;c__Paceibacteria;o__UBA9983_A;f__UBA5272;g__;s__	1	23154
GFS_12627_38.region001	GFS_12627	3628	NRPS	NRPS	1393	d__Bacteria;p__Proteobacteria;c__Gammaproteobacteria;o__Burkholderiales;f__Casimicrobiaceae;g__Casimicrobium;s__	1	19669
GFS_12636_162.region001	GFS_12636	3630	NRPS	NAPAA	543	d__Bacteria;p__Proteobacteria;c__Alphaproteobacteria;o__Rhizobiales;f__Hyphomicrobiaceae;g__JABFRJ01;s__	1	16548
GFS_12636_286.region001	GFS_12636	3631	Terpene	terpene	1162	d__Bacteria;p__Proteobacteria;c__Alphaproteobacteria;o__Rhizobiales;f__Hyphomicrobiaceae;g__JABFRJ01;s__	1	12578
GFS_12636_655.region001	GFS_12636	3632	NRPS	NRPS-like	787	d__Bacteria;p__Proteobacteria;c__Alphaproteobacteria;o__Rhizobiales;f__Hyphomicrobiaceae;g__JABFRJ01;s__	1	7804
GFS_12119_494.region001	GFS_12119	3633	PKS	T3PKS	1389	d__Bacteria;p__Bacteroidota;c__Bacteroidia;o__AKYH767;f__B-17BO;g__UBA4416;s__	1	14478
GFS_12648_109.region001	GFS_12648	3633	PKS	T3PKS	1271	d__Bacteria;p__Bacteroidota;c__Bacteroidia;o__AKYH767;f__B-17BO;g__UBA4416;s__	1	14188
GFS_12648_51.region001	GFS_12648	3634	Terpene	terpene	523	d__Bacteria;p__Bacteroidota;c__Bacteroidia;o__AKYH767;f__B-17BO;g__UBA4416;s__	1	5901
GFS_12663_71.region001	GFS_12663	3637	Terpene	terpene	444	d__Bacteria;p__Bacteroidota;c__Bacteroidia;o__Flavobacteriales;f__Flavobacteriaceae;g__Flavobacterium;s__	1	5961
GFS_12672_125.region001	GFS_12672	3640	Terpene	terpene	731	d__Bacteria;p__Planctomycetota;c__Planctomycetia;o__Planctomycetales;f__Planctomycetaceae;g__TH-plancto1;s__	1	13136
GL99_UP_concoct_187_188.region001	GL99_UP_concoct_187	3640	Terpene	terpene	420	d__Bacteria;p__Planctomycetota;c__Planctomycetia;o__Planctomycetales;f__Planctomycetaceae;g__TH-plancto1;s__	1	11353
GFS_12672_549.region001	GFS_12672	3641	Terpene	terpene	767	d__Bacteria;p__Planctomycetota;c__Planctomycetia;o__Planctomycetales;f__Planctomycetaceae;g__TH-plancto1;s__	1	9752
GFS_12672_579.region001	GFS_12672	3642	Terpene	terpene	472	d__Bacteria;p__Planctomycetota;c__Planctomycetia;o__Planctomycetales;f__Planctomycetaceae;g__TH-plancto1;s__	1	9360
GFS_1268_378.region001	GFS_1268	3645	RiPPs	RRE-containing	644	d__Bacteria;p__Proteobacteria;c__Alphaproteobacteria;o__Rhizobiales;f__Aestuariivirgaceae;g__Aestuariivirga;s__	1	10468
GFS_12690_1119.region001	GFS_12690	3648	RiPPs	lanthipeptide-class-v	556	d__Bacteria;p__Bacteroidota;c__Bacteroidia;o__Chitinophagales;f__Saprospiraceae;g__M3007;s__	1	7288
GFS_12690_99.region001	GFS_12690	3649	Terpene	terpene	432	d__Bacteria;p__Bacteroidota;c__Bacteroidia;o__Chitinophagales;f__Saprospiraceae;g__M3007;s__	1	6375
GFS_12693_220.region001	GFS_12693	3650	Terpene	terpene	764	d__Bacteria;p__Bacteroidota;c__Bacteroidia;o__Cytophagales;f__;g__;s__	1	19999
GFS_12693_229.region001	GFS_12693	3651	Terpene	terpene	517	d__Bacteria;p__Bacteroidota;c__Bacteroidia;o__Cytophagales;f__;g__;s__	1	7488
GFS_12693_328.region001	GFS_12693	3652	Others	arylpolyene	1220	d__Bacteria;p__Bacteroidota;c__Bacteroidia;o__Cytophagales;f__;g__;s__	1	6264
GFS_12695_149.region001	GFS_12695	3653	Terpene	terpene	987	d__Bacteria;p__Proteobacteria;c__Alphaproteobacteria;o__Rhizobiales;f__Hyphomicrobiaceae;g__;s__	0	21212
GFS_12695_446.region001	GFS_12695	3654	Others	hserlactone	637	d__Bacteria;p__Proteobacteria;c__Alphaproteobacteria;o__Rhizobiales;f__Hyphomicrobiaceae;g__;s__	1	14966
GFS_12695_534.region001	GFS_12695	3655	PKS	T3PKS	1243	d__Bacteria;p__Proteobacteria;c__Alphaproteobacteria;o__Rhizobiales;f__Hyphomicrobiaceae;g__;s__	1	12866
GFS_12695_72.region001	GFS_12695	3656	Terpene	terpene	703	d__Bacteria;p__Proteobacteria;c__Alphaproteobacteria;o__Rhizobiales;f__Hyphomicrobiaceae;g__;s__	1	10400
GFS_12697_174.region001	GFS_12697	3657	Terpene	terpene	432	d__Bacteria;p__Proteobacteria;c__Gammaproteobacteria;o__Burkholderiales;f__Nitrosomonadaceae;g__Nitrosomonas;s__	1	7607
GL124_UP_metabat_21_71.region001	GL124_UP_metabat_21	3657	Terpene	terpene	914	d__Bacteria;p__Proteobacteria;c__Gammaproteobacteria;o__Burkholderiales;f__Nitrosomonadaceae;g__Nitrosomonas;s__	1	21249
GFS_12702_588.region001	GFS_12702	3658	RiPPs	ranthipeptide	955	d__Bacteria;p__Acidobacteriota;c__Vicinamibacteria;o__Vicinamibacterales;f__2-12-FULL-66-21;g__2-12-FULL-66-21;s__	1	17509
GFS_12741_1012.region001	GFS_12741	3659	PKS	T1PKS	1103	d__Bacteria;p__Proteobacteria;c__Gammaproteobacteria;o__Burkholderiales;f__Burkholderiaceae;g__LMDS01;s__	1	14494
GFS_12741_107.region001	GFS_12741	3660	PKS-NRP_Hybrids	T1PKS.NRPS	1582	d__Bacteria;p__Proteobacteria;c__Gammaproteobacteria;o__Burkholderiales;f__Burkholderiaceae;g__LMDS01;s__	1	31597
GFS_12741_480.region001	GFS_12741	3662	NRPS	NRPS	881	d__Bacteria;p__Proteobacteria;c__Gammaproteobacteria;o__Burkholderiales;f__Burkholderiaceae;g__LMDS01;s__	1	9411
GFS_12741_499.region001	GFS_12741	3663	NRPS	NRPS-like.NRPS	673	d__Bacteria;p__Proteobacteria;c__Gammaproteobacteria;o__Burkholderiales;f__Burkholderiaceae;g__LMDS01;s__	1	9320
GFS_12741_779.region001	GFS_12741	3664	Others	arylpolyene	853	d__Bacteria;p__Proteobacteria;c__Gammaproteobacteria;o__Burkholderiales;f__Burkholderiaceae;g__LMDS01;s__	1	7309
GFS_12741_88.region001	GFS_12741	3666	Others	resorcinol	354	d__Bacteria;p__Proteobacteria;c__Gammaproteobacteria;o__Burkholderiales;f__Burkholderiaceae;g__LMDS01;s__	1	5386
GFS_12750_102.region001	GFS_12750	3667	Terpene	terpene	951	d__Bacteria;p__Actinobacteriota;c__Acidimicrobiia;o__;f__;g__;s__	1	21762
GFS_12750_152.region001	GFS_12750	3668	NRPS	NRPS-like	665	d__Bacteria;p__Actinobacteriota;c__Acidimicrobiia;o__;f__;g__;s__	1	9796
GFS_12750_343.region001	GFS_12750	3670	NRPS	NRPS-like	784	d__Bacteria;p__Actinobacteriota;c__Acidimicrobiia;o__;f__;g__;s__	1	16200
GFS_12750_368.region001	GFS_12750	3671	Terpene	terpene	842	d__Bacteria;p__Actinobacteriota;c__Acidimicrobiia;o__;f__;g__;s__	0	21275
GFS_12757_328.region001	GFS_12757	3672	PKS	T1PKS	1025	d__Bacteria;p__Bacteroidota;c__UBA10030;o__UBA10030;f__UBA6906;g__CAADGV01;s__	1	9877
GFS_12766_274.region001	GFS_12766	3673	Terpene	terpene	594	d__Bacteria;p__Verrucomicrobiota;c__Verrucomicrobiae;o__Verrucomicrobiales;f__Akkermansiaceae;g__Luteolibacter;s__	1	9160
GFS_4040_70.region001	GFS_4040	3673	Terpene	terpene	778	d__Bacteria;p__Verrucomicrobiota;c__Verrucomicrobiae;o__Verrucomicrobiales;f__Akkermansiaceae;g__Luteolibacter;s__	1	13745
GFS_12766_282.region001	GFS_12766	3674	Terpene	terpene	1101	d__Bacteria;p__Verrucomicrobiota;c__Verrucomicrobiae;o__Verrucomicrobiales;f__Akkermansiaceae;g__Luteolibacter;s__	1	9062
GFS_12766_31.region001	GFS_12766	3675	PKS	T3PKS	957	d__Bacteria;p__Verrucomicrobiota;c__Verrucomicrobiae;o__Verrucomicrobiales;f__Akkermansiaceae;g__Luteolibacter;s__	1	5530
GFS_12766_93.region001	GFS_12766	3676	Others	arylpolyene	1620	d__Bacteria;p__Verrucomicrobiota;c__Verrucomicrobiae;o__Verrucomicrobiales;f__Akkermansiaceae;g__Luteolibacter;s__	1	11932
GFS_12774_1068.region001	GFS_12774	3677	RiPPs	lassopeptide	700	d__Bacteria;p__Actinobacteriota;c__Acidimicrobiia;o__Acidimicrobiales;f__Ilumatobacteraceae;g__JAENVT01;s__	1	6768
GFS_12774_1080.region001	GFS_12774	3678	Others	ectoine	665	d__Bacteria;p__Actinobacteriota;c__Acidimicrobiia;o__Acidimicrobiales;f__Ilumatobacteraceae;g__JAENVT01;s__	1	5587
GFS_12806_145.region001	GFS_12806	3679	RiPPs	RiPP-like	669	d__Bacteria;p__Verrucomicrobiota;c__Verrucomicrobiae;o__Chthoniobacterales;f__Chthoniobacteraceae;g__Chthoniobacter;s__	0	10849
GFS_12806_149.region001	GFS_12806	3680	Terpene	terpene	262	d__Bacteria;p__Verrucomicrobiota;c__Verrucomicrobiae;o__Chthoniobacterales;f__Chthoniobacteraceae;g__Chthoniobacter;s__	1	6668
GFS_12806_207.region001	GFS_12806	3681	PKS	T1PKS	1047	d__Bacteria;p__Verrucomicrobiota;c__Verrucomicrobiae;o__Chthoniobacterales;f__Chthoniobacteraceae;g__Chthoniobacter;s__	1	20365
GFS_12806_233.region001	GFS_12806	3682	NRPS	NRPS	670	d__Bacteria;p__Verrucomicrobiota;c__Verrucomicrobiae;o__Chthoniobacterales;f__Chthoniobacteraceae;g__Chthoniobacter;s__	1	5755
GFS_12806_286.region001	GFS_12806	3683	Others	arylpolyene	1106	d__Bacteria;p__Verrucomicrobiota;c__Verrucomicrobiae;o__Chthoniobacterales;f__Chthoniobacteraceae;g__Chthoniobacter;s__	1	5354
GFS_12806_441.region001	GFS_12806	3684	Terpene	terpene	615	d__Bacteria;p__Verrucomicrobiota;c__Verrucomicrobiae;o__Chthoniobacterales;f__Chthoniobacteraceae;g__Chthoniobacter;s__	1	14211
GFS_12806_51.region001	GFS_12806	3685	Terpene	terpene	894	d__Bacteria;p__Verrucomicrobiota;c__Verrucomicrobiae;o__Chthoniobacterales;f__Chthoniobacteraceae;g__Chthoniobacter;s__	1	8136
GFS_12806_628.region001	GFS_12806	3686	PKS	T3PKS	1047	d__Bacteria;p__Verrucomicrobiota;c__Verrucomicrobiae;o__Chthoniobacterales;f__Chthoniobacteraceae;g__Chthoniobacter;s__	1	9153
GFS_12818_218.region001	GFS_12818	3687	RiPPs	RRE-containing	810	d__Bacteria;p__Gemmatimonadota;c__Gemmatimonadetes;o__Gemmatimonadales;f__Gemmatimonadaceae;g__Gemmatimonas;s__	1	6071
GFS_12818_436.region001	GFS_12818	3688	RiPPs	ranthipeptide	843	d__Bacteria;p__Gemmatimonadota;c__Gemmatimonadetes;o__Gemmatimonadales;f__Gemmatimonadaceae;g__Gemmatimonas;s__	1	13296
GL117_UP_metabinner_18_sub_236.region001	GL117_UP_metabinner_18_sub	3688	RiPPs	ranthipeptide	841	d__Bacteria;p__Gemmatimonadota;c__Gemmatimonadetes;o__Gemmatimonadales;f__Gemmatimonadaceae;g__Gemmatimonas;s__	1	14778
GFS_12818_521.region001	GFS_12818	3690	NRPS	NRPS-like	659	d__Bacteria;p__Gemmatimonadota;c__Gemmatimonadetes;o__Gemmatimonadales;f__Gemmatimonadaceae;g__Gemmatimonas;s__	1	10980
GFS_12818_542.region001	GFS_12818	3691	PKS-NRP_Hybrids	T1PKS.NRPS	1197	d__Bacteria;p__Gemmatimonadota;c__Gemmatimonadetes;o__Gemmatimonadales;f__Gemmatimonadaceae;g__Gemmatimonas;s__	1	33500
GFS_12820_12.region001	GFS_12820	3692	Terpene	terpene	420	d__Bacteria;p__Cyanobacteria;c__Cyanobacteriia;o__Cyanobacteriales;f__Microcoleaceae;g__Microcoleus;s__	1	12541
GFS_12820_217.region001	GFS_12820	3693	NRPS	NRPS-like	1809	d__Bacteria;p__Cyanobacteria;c__Cyanobacteriia;o__Cyanobacteriales;f__Microcoleaceae;g__Microcoleus;s__	1	37081
GFS_12820_22.region001	GFS_12820	3694	NRPS	NRPS-like	1495	d__Bacteria;p__Cyanobacteria;c__Cyanobacteriia;o__Cyanobacteriales;f__Microcoleaceae;g__Microcoleus;s__	1	28831
GFS_12823_120.region001	GFS_12823	3695	RiPPs	lassopeptide	795	d__Bacteria;p__Actinobacteriota;c__Acidimicrobiia;o__Acidimicrobiales;f__;g__;s__	1	20337
GFS_12823_181.region001	GFS_12823	3696	RiPPs	LAP	1136	d__Bacteria;p__Actinobacteriota;c__Acidimicrobiia;o__Acidimicrobiales;f__;g__;s__	1	12782
GFS_12823_262.region001	GFS_12823	3697	Terpene	terpene	783	d__Bacteria;p__Actinobacteriota;c__Acidimicrobiia;o__Acidimicrobiales;f__;g__;s__	1	10908
GFS_12823_317.region001	GFS_12823	3698	RiPPs	ranthipeptide	842	d__Bacteria;p__Actinobacteriota;c__Acidimicrobiia;o__Acidimicrobiales;f__;g__;s__	1	10057
GFS_12823_345.region001	GFS_12823	3699	Terpene	terpene	1014	d__Bacteria;p__Actinobacteriota;c__Acidimicrobiia;o__Acidimicrobiales;f__;g__;s__	1	15642
GFS_12823_346.region001	GFS_12823	3700	RiPPs	RRE-containing	506	d__Bacteria;p__Actinobacteriota;c__Acidimicrobiia;o__Acidimicrobiales;f__;g__;s__	1	9214
GFS_12827_102.region001	GFS_12827	3701	Others	resorcinol	495	d__Bacteria;p__Acidobacteriota;c__Blastocatellia;o__RBC074;f__RBC074;g__JACPYM01;s__	1	25852
GFS_12827_335.region001	GFS_12827	3702	NRPS	NRPS-like	739	d__Bacteria;p__Acidobacteriota;c__Blastocatellia;o__RBC074;f__RBC074;g__JACPYM01;s__	1	39614
GFS_12827_371.region001	GFS_12827	3703	Terpene	terpene	949	d__Bacteria;p__Acidobacteriota;c__Blastocatellia;o__RBC074;f__RBC074;g__JACPYM01;s__	1	11317
GFS_12827_404.region001	GFS_12827	3704	RiPPs	RRE-containing	817	d__Bacteria;p__Acidobacteriota;c__Blastocatellia;o__RBC074;f__RBC074;g__JACPYM01;s__	0	20453
GFS_12827_441.region001	GFS_12827	3705	RiPPs	RiPP-like	643	d__Bacteria;p__Acidobacteriota;c__Blastocatellia;o__RBC074;f__RBC074;g__JACPYM01;s__	1	7136
GFS_12827_51.region001	GFS_12827	3706	RiPPs	RRE-containing	503	d__Bacteria;p__Acidobacteriota;c__Blastocatellia;o__RBC074;f__RBC074;g__JACPYM01;s__	1	8155
GFS_12827_523.region001	GFS_12827	3707	Terpene	terpene	732	d__Bacteria;p__Acidobacteriota;c__Blastocatellia;o__RBC074;f__RBC074;g__JACPYM01;s__	1	11369
GFS_12827_586.region001	GFS_12827	3708	Terpene	terpene	879	d__Bacteria;p__Acidobacteriota;c__Blastocatellia;o__RBC074;f__RBC074;g__JACPYM01;s__	1	18435
GFS_12827_628.region001	GFS_12827	3709	RiPPs	RiPP-like	522	d__Bacteria;p__Acidobacteriota;c__Blastocatellia;o__RBC074;f__RBC074;g__JACPYM01;s__	1	9081
GFS_12838_1.region001	GFS_12838	3710	Terpene	terpene	796	d__Bacteria;p__Acidobacteriota;c__Acidobacteriae;o__Bryobacterales;f__Bryobacteraceae;g__Bryobacter;s__	1	10274
GFS_12838_104.region001	GFS_12838	3711	RiPPs	ranthipeptide	788	d__Bacteria;p__Acidobacteriota;c__Acidobacteriae;o__Bryobacterales;f__Bryobacteraceae;g__Bryobacter;s__	0	21428
GFS_12838_233.region001	GFS_12838	3712	Terpene	terpene	816	d__Bacteria;p__Acidobacteriota;c__Acidobacteriae;o__Bryobacterales;f__Bryobacteraceae;g__Bryobacter;s__	1	9450
GFS_12838_89.region001	GFS_12838	3713	Terpene	terpene	847	d__Bacteria;p__Acidobacteriota;c__Acidobacteriae;o__Bryobacterales;f__Bryobacteraceae;g__Bryobacter;s__	1	11254
GFS_12838_91.region001	GFS_12838	3714	Terpene	terpene	459	d__Bacteria;p__Acidobacteriota;c__Acidobacteriae;o__Bryobacterales;f__Bryobacteraceae;g__Bryobacter;s__	1	5532
GFS_12839_240.region001	GFS_12839	3717	Others	hserlactone	714	d__Bacteria;p__Proteobacteria;c__Alphaproteobacteria;o__Rhizobiales;f__Hyphomicrobiaceae;g__Hyphomicrobium;s__	1	13870
GFS_12839_256.region001	GFS_12839	3718	Others	acyl_amino_acids	826	d__Bacteria;p__Proteobacteria;c__Alphaproteobacteria;o__Rhizobiales;f__Hyphomicrobiaceae;g__Hyphomicrobium;s__	1	12888
GFS_12839_302.region001	GFS_12839	3719	RiPPs	lassopeptide.RRE-containing	1421	d__Bacteria;p__Proteobacteria;c__Alphaproteobacteria;o__Rhizobiales;f__Hyphomicrobiaceae;g__Hyphomicrobium;s__	1	20110
GFS_12839_47.region001	GFS_12839	3720	RiPPs	RiPP-like	566	d__Bacteria;p__Proteobacteria;c__Alphaproteobacteria;o__Rhizobiales;f__Hyphomicrobiaceae;g__Hyphomicrobium;s__	0	10933
GFS_8349_339.region001	GFS_8349	3720	RiPPs	RiPP-like	525	d__Bacteria;p__Proteobacteria;c__Alphaproteobacteria;o__Rhizobiales;f__Hyphomicrobiaceae;g__Hyphomicrobium;s__	1	7219
GFS_12842_239.region001	GFS_12842	3721	RiPPs	RiPP-like	1106	d__Bacteria;p__Verrucomicrobiota;c__Verrucomicrobiae;o__Chthoniobacterales;f__Chthoniobacteraceae;g__SXWH01;s__	0	10849
GFS_7164_185.region001	GFS_7164	3721	Others	RiPP-like.NRPS	1382	d__Bacteria;p__Verrucomicrobiota;c__Verrucomicrobiae;o__Chthoniobacterales;f__Chthoniobacteraceae;g__SXWH01;s__	1	33410
GFS_12842_270.region001	GFS_12842	3722	Terpene	terpene	789	d__Bacteria;p__Verrucomicrobiota;c__Verrucomicrobiae;o__Chthoniobacterales;f__Chthoniobacteraceae;g__SXWH01;s__	1	14286
GFS_7164_412.region001	GFS_7164	3722	Terpene	terpene	717	d__Bacteria;p__Verrucomicrobiota;c__Verrucomicrobiae;o__Chthoniobacterales;f__Chthoniobacteraceae;g__SXWH01;s__	1	14037
GFS_12842_373.region001	GFS_12842	3723	NRPS	NRPS	1049	d__Bacteria;p__Verrucomicrobiota;c__Verrucomicrobiae;o__Chthoniobacterales;f__Chthoniobacteraceae;g__SXWH01;s__	1	13238
GFS_12842_397.region001	GFS_12842	3724	PKS	T1PKS	1106	d__Bacteria;p__Verrucomicrobiota;c__Verrucomicrobiae;o__Chthoniobacterales;f__Chthoniobacteraceae;g__SXWH01;s__	1	12220
GFS_12842_405.region001	GFS_12842	3725	Terpene	terpene	663	d__Bacteria;p__Verrucomicrobiota;c__Verrucomicrobiae;o__Chthoniobacterales;f__Chthoniobacteraceae;g__SXWH01;s__	1	12004
GFS_12842_71.region001	GFS_12842	3727	Terpene	terpene	1309	d__Bacteria;p__Verrucomicrobiota;c__Verrucomicrobiae;o__Chthoniobacterales;f__Chthoniobacteraceae;g__SXWH01;s__	1	15416
GFS_12844_787.region001	GFS_12844	3728	NRPS	NRPS-like	490	d__Bacteria;p__;c__;o__;f__;g__;s__	1	6534
GFS_12844_866.region001	GFS_12844	3729	Terpene	terpene	620	d__Bacteria;p__;c__;o__;f__;g__;s__	1	6330
GFS_12847_155.region001	GFS_12847	3730	Others	arylpolyene	1157	d__Bacteria;p__Proteobacteria;c__Gammaproteobacteria;o__Burkholderiales;f__SG8-40;g__JACQAP01;s__	1	6067
GFS_1284_1162.region001	GFS_1284	3732	PKS	T1PKS	1470	d__Bacteria;p__Myxococcota;c__Myxococcia;o__Myxococcales;f__Myxococcaceae;g__JAEUJT01;s__	1	9791
GFS_1284_1678.region001	GFS_1284	3733	RiPPs	RRE-containing	533	d__Bacteria;p__Myxococcota;c__Myxococcia;o__Myxococcales;f__Myxococcaceae;g__JAEUJT01;s__	1	6863
GFS_1284_663.region001	GFS_1284	3734	Terpene	terpene	1030	d__Bacteria;p__Myxococcota;c__Myxococcia;o__Myxococcales;f__Myxococcaceae;g__JAEUJT01;s__	1	6369
GFS_1284_998.region001	GFS_1284	3735	RiPPs	lanthipeptide-class-i	600	d__Bacteria;p__Myxococcota;c__Myxococcia;o__Myxococcales;f__Myxococcaceae;g__JAEUJT01;s__	1	7035
GFS_12854_250.region001	GFS_12854	3736	NRPS	CDPS	499	d__Bacteria;p__Verrucomicrobiota;c__Verrucomicrobiae;o__Pedosphaerales;f__JADJPG01;g__JADJPG01;s__	1	5755
GFS_12854_294.region001	GFS_12854	3737	Terpene	terpene	288	d__Bacteria;p__Verrucomicrobiota;c__Verrucomicrobiae;o__Pedosphaerales;f__JADJPG01;g__JADJPG01;s__	1	16639
GFS_12854_316.region001	GFS_12854	3738	Terpene	terpene	485	d__Bacteria;p__Verrucomicrobiota;c__Verrucomicrobiae;o__Pedosphaerales;f__JADJPG01;g__JADJPG01;s__	1	5304
GFS_1844_384.region001	GFS_1844	3738	Terpene	terpene	550	d__Bacteria;p__Verrucomicrobiota;c__Verrucomicrobiae;o__Pedosphaerales;f__JADJPG01;g__JADJPG01;s__	1	10767
GFS_12854_480.region001	GFS_12854	3739	Others	arylpolyene	1171	d__Bacteria;p__Verrucomicrobiota;c__Verrucomicrobiae;o__Pedosphaerales;f__JADJPG01;g__JADJPG01;s__	1	13702
GFS_12854_572.region001	GFS_12854	3740	Terpene	terpene	1148	d__Bacteria;p__Verrucomicrobiota;c__Verrucomicrobiae;o__Pedosphaerales;f__JADJPG01;g__JADJPG01;s__	1	21941
GFS_12854_619.region001	GFS_12854	3741	Others	arylpolyene	1477	d__Bacteria;p__Verrucomicrobiota;c__Verrucomicrobiae;o__Pedosphaerales;f__JADJPG01;g__JADJPG01;s__	1	32373
GFS_1844_178.region001	GFS_1844	3741	Others	arylpolyene	881	d__Bacteria;p__Verrucomicrobiota;c__Verrucomicrobiae;o__Pedosphaerales;f__JADJPG01;g__JADJPG01;s__	1	22479
GFS_12854_67.region001	GFS_12854	3742	Terpene	terpene	428	d__Bacteria;p__Verrucomicrobiota;c__Verrucomicrobiae;o__Pedosphaerales;f__JADJPG01;g__JADJPG01;s__	1	8072
GFS_12863_127.region001	GFS_12863	3743	Terpene	terpene	511	d__Bacteria;p__Planctomycetota;c__Planctomycetia;o__Planctomycetales;f__Planctomycetaceae;g__TH-plancto1;s__	1	7345
GFS_12864_122.region001	GFS_12864	3744	PKS-NRP_Hybrids	T1PKS.NRPS	1480	d__Bacteria;p__Gemmatimonadota;c__Gemmatimonadetes;o__Gemmatimonadales;f__Gemmatimonadaceae;g__JACMLX01;s__	1	24496
GFS_12864_135.region001	GFS_12864	3745	PKS-NRP_Hybrids	T1PKS.NRPS-like	799	d__Bacteria;p__Gemmatimonadota;c__Gemmatimonadetes;o__Gemmatimonadales;f__Gemmatimonadaceae;g__JACMLX01;s__	1	7114
GFS_12864_483.region001	GFS_12864	3747	PKS	T1PKS	1169	d__Bacteria;p__Gemmatimonadota;c__Gemmatimonadetes;o__Gemmatimonadales;f__Gemmatimonadaceae;g__JACMLX01;s__	1	13163
GFS_12864_639.region001	GFS_12864	3748	NRPS	NRPS	731	d__Bacteria;p__Gemmatimonadota;c__Gemmatimonadetes;o__Gemmatimonadales;f__Gemmatimonadaceae;g__JACMLX01;s__	1	9141
GFS_12867_218.region001	GFS_12867	3750	PKS	T1PKS	1881	d__Bacteria;p__Planctomycetota;c__Planctomycetia;o__Planctomycetales;f__Planctomycetaceae;g__SXXK01;s__	1	44179
GFS_12867_279.region001	GFS_12867	3751	Terpene	terpene	989	d__Bacteria;p__Planctomycetota;c__Planctomycetia;o__Planctomycetales;f__Planctomycetaceae;g__SXXK01;s__	1	16709
GFS_12867_338.region001	GFS_12867	3752	PKS	T3PKS	831	d__Bacteria;p__Planctomycetota;c__Planctomycetia;o__Planctomycetales;f__Planctomycetaceae;g__SXXK01;s__	1	14765
GFS_12867_382.region001	GFS_12867	3753	Terpene	terpene	701	d__Bacteria;p__Planctomycetota;c__Planctomycetia;o__Planctomycetales;f__Planctomycetaceae;g__SXXK01;s__	0	21857
GFS_12873_100.region001	GFS_12873	3754	RiPPs	RiPP-like	759	d__Bacteria;p__Omnitrophota;c__Omnitrophia;o__Omnitrophales;f__UBA2337;g__UBA2337;s__	1	11597
GFS_2494_1.region002	GFS_2494	3754	RiPPs	RiPP-like	617	d__Bacteria;p__Omnitrophota;c__Omnitrophia;o__Omnitrophales;f__UBA2337;g__UBA2337;s__	1	8570
GFS_12873_19.region001	GFS_12873	3756	Others	arylpolyene	890	d__Bacteria;p__Omnitrophota;c__Omnitrophia;o__Omnitrophales;f__UBA2337;g__UBA2337;s__	1	8198
GFS_12873_92.region001	GFS_12873	3757	Others	phosphonate	1742	d__Bacteria;p__Omnitrophota;c__Omnitrophia;o__Omnitrophales;f__UBA2337;g__UBA2337;s__	1	16096
GFS_12874_1249.region001	GFS_12874	3758	RiPPs	lanthipeptide-class-v	531	d__Bacteria;p__Bacteroidota;c__Bacteroidia;o__Cytophagales;f__Spirosomaceae;g__Emticicia;s__	1	9773
GFS_12874_173.region001	GFS_12874	3759	Terpene	terpene	577	d__Bacteria;p__Bacteroidota;c__Bacteroidia;o__Cytophagales;f__Spirosomaceae;g__Emticicia;s__	1	7412
GFS_12874_499.region001	GFS_12874	3760	PKS	T3PKS	720	d__Bacteria;p__Bacteroidota;c__Bacteroidia;o__Cytophagales;f__Spirosomaceae;g__Emticicia;s__	1	5565
GFS_12895_1530.region001	GFS_12895	3761	RiPPs	LAP	502	d__Bacteria;p__Planctomycetota;c__Planctomycetia;o__Planctomycetales;f__Planctomycetaceae;g__SXXK01;s__	1	10921
GFS_12895_598.region001	GFS_12895	3762	Others	resorcinol	668	d__Bacteria;p__Planctomycetota;c__Planctomycetia;o__Planctomycetales;f__Planctomycetaceae;g__SXXK01;s__	1	5772
GFS_12895_690.region001	GFS_12895	3763	Terpene	terpene	627	d__Bacteria;p__Planctomycetota;c__Planctomycetia;o__Planctomycetales;f__Planctomycetaceae;g__SXXK01;s__	1	5504
GFS_12931_18.region001	GFS_12931	3765	Terpene	terpene	413	d__Bacteria;p__Bacteroidota;c__Bacteroidia;o__Flavobacteriales;f__UA16;g__UBA4660;s__	1	8737
GFS_12931_440.region001	GFS_12931	3766	Others	arylpolyene	1022	d__Bacteria;p__Bacteroidota;c__Bacteroidia;o__Flavobacteriales;f__UA16;g__UBA4660;s__	1	13302
GFS_12941_156.region001	GFS_12941	3767	Terpene	terpene	1112	d__Bacteria;p__Proteobacteria;c__Gammaproteobacteria;o__Burkholderiales;f__Burkholderiaceae;g__JAAFIP01;s__	0	37102
GFS_4394_192.region001	GFS_4394	3767	Terpene	terpene	853	d__Bacteria;p__Proteobacteria;c__Gammaproteobacteria;o__Burkholderiales;f__Burkholderiaceae;g__JAAFIP01;s__	1	17762
GL5_Up_metabinner_1_78.region001	GL5_Up_metabinner_1	3767	Terpene	terpene	501	d__Bacteria;p__Proteobacteria;c__Gammaproteobacteria;o__Burkholderiales;f__Burkholderiaceae;g__JAAFIP01;s__	1	5131
GL5_Up_metabinner_1_99.region001	GL5_Up_metabinner_1	3767	Terpene	terpene	671	d__Bacteria;p__Proteobacteria;c__Gammaproteobacteria;o__Burkholderiales;f__Burkholderiaceae;g__JAAFIP01;s__	1	11553
GLR22_GL16_DN_3_concoct_116_131.region001	GLR22_GL16_DN_3_concoct_116	3767	Terpene	terpene	673	d__Bacteria;p__Proteobacteria;c__Gammaproteobacteria;o__Burkholderiales;f__Burkholderiaceae;g__JAAFIP01;s__	1	13601
GLR80_GL56_UP_1_concoct_68_50.region001	GLR80_GL56_UP_1_concoct_68	3767	Terpene	terpene	739	d__Bacteria;p__Proteobacteria;c__Gammaproteobacteria;o__Burkholderiales;f__Burkholderiaceae;g__JAAFIP01;s__	0	22084
GFS_12943_277.region001	GFS_12943	3771	Others	hserlactone	620	d__Bacteria;p__Proteobacteria;c__Alphaproteobacteria;o__Rhodobacterales;f__Rhodobacteraceae;g__CYK-10;s__	1	11453
GFS_12943_288.region001	GFS_12943	3772	Others	hserlactone	750	d__Bacteria;p__Proteobacteria;c__Alphaproteobacteria;o__Rhodobacterales;f__Rhodobacteraceae;g__CYK-10;s__	1	11268
GFS_12943_62.region001	GFS_12943	3773	Terpene	terpene	758	d__Bacteria;p__Proteobacteria;c__Alphaproteobacteria;o__Rhodobacterales;f__Rhodobacteraceae;g__CYK-10;s__	1	5939
GFS_3876_34.region001	GFS_3876	3773	Terpene	terpene	835	d__Bacteria;p__Proteobacteria;c__Alphaproteobacteria;o__Rhodobacterales;f__Rhodobacteraceae;g__CYK-10;s__	1	8877
GFS_7964_144.region001	GFS_7964	3773	Terpene	terpene	1171	d__Bacteria;p__Proteobacteria;c__Alphaproteobacteria;o__Rhodobacterales;f__Rhodobacteraceae;g__CYK-10;s__	1	13190
GFS_9690_163.region001	GFS_9690	3773	Terpene	terpene	1090	d__Bacteria;p__Proteobacteria;c__Alphaproteobacteria;o__Rhodobacterales;f__Rhodobacteraceae;g__CYK-10;s__	0	20762
GFS_12945_15.region001	GFS_12945	3774	Others	hserlactone	495	d__Bacteria;p__Proteobacteria;c__Alphaproteobacteria;o__Rhodobacterales;f__Rhodobacteraceae;g__TMP-24;s__	1	6367
GFS_11895_343.region001	GFS_11895	3775	Others	hserlactone	511	d__Bacteria;p__Proteobacteria;c__Alphaproteobacteria;o__Rhodobacterales;f__Rhodobacteraceae;g__Tabrizicola;s__	1	21639
GFS_12945_178.region001	GFS_12945	3775	Others	hserlactone	589	d__Bacteria;p__Proteobacteria;c__Alphaproteobacteria;o__Rhodobacterales;f__Rhodobacteraceae;g__TMP-24;s__	1	11972
GFS_9285_222.region001	GFS_9285	3775	Others	hserlactone	282	d__Bacteria;p__Proteobacteria;c__Alphaproteobacteria;o__Rhodobacterales;f__Rhodobacteraceae;g__JAACUH01;s__	1	6392
GL124_DN_metabinner_24_8.region001	GL124_DN_metabinner_24	3775	Others	hserlactone	602	d__Bacteria;p__Proteobacteria;c__Alphaproteobacteria;o__Rhodobacterales;f__Rhodobacteraceae;g__TMP-24;s__	1	11662
GFS_12946_636.region001	GFS_12946	3777	RiPPs	RRE-containing	1099	d__Bacteria;p__Acidobacteriota;c__Blastocatellia;o__Pyrinomonadales;f__Pyrinomonadaceae;g__;s__	1	9364
GFS_12946_764.region001	GFS_12946	3778	Terpene	terpene	860	d__Bacteria;p__Acidobacteriota;c__Blastocatellia;o__Pyrinomonadales;f__Pyrinomonadaceae;g__;s__	1	8039
GFS_12952_164.region001	GFS_12952	3779	Terpene	terpene	880	d__Bacteria;p__Bdellovibrionota;c__FAC87;o__UBA2466;f__;g__;s__	0	24677
GFS_12952_192.region001	GFS_12952	3780	RiPPs	RiPP-like	647	d__Bacteria;p__Bdellovibrionota;c__FAC87;o__UBA2466;f__;g__;s__	1	9270
GFS_12952_196.region001	GFS_12952	3781	Others	arylpolyene	1556	d__Bacteria;p__Bdellovibrionota;c__FAC87;o__UBA2466;f__;g__;s__	1	19017
GFS_12952_37.region001	GFS_12952	3782	Others	acyl_amino_acids	1031	d__Bacteria;p__Bdellovibrionota;c__FAC87;o__UBA2466;f__;g__;s__	1	40799
GFS_12952_43.region001	GFS_12952	3783	RiPPs	ranthipeptide	1051	d__Bacteria;p__Bdellovibrionota;c__FAC87;o__UBA2466;f__;g__;s__	0	21295
GFS_12961_167.region001	GFS_12961	3784	Terpene	terpene	1222	d__Bacteria;p__Bacteroidota;c__Bacteroidia;o__Chitinophagales;f__Chitinophagaceae;g__Ferruginibacter;s__	1	15217
GFS_12961_267.region001	GFS_12961	3786	RiPPs	RiPP-like	579	d__Bacteria;p__Bacteroidota;c__Bacteroidia;o__Chitinophagales;f__Chitinophagaceae;g__Ferruginibacter;s__	1	7700
GFS_12964_13.region001	GFS_12964	3787	Others	ladderane.arylpolyene	1238	d__Bacteria;p__Proteobacteria;c__Gammaproteobacteria;o__Xanthomonadales;f__Xanthomonadaceae;g__SCMT01;s__	1	16202
GFS_12964_150.region001	GFS_12964	3788	NRPS	NRPS	704	d__Bacteria;p__Proteobacteria;c__Gammaproteobacteria;o__Xanthomonadales;f__Xanthomonadaceae;g__SCMT01;s__	1	11694
GFS_12964_235.region001	GFS_12964	3789	PKS	transAT-PKS-like	1433	d__Bacteria;p__Proteobacteria;c__Gammaproteobacteria;o__Xanthomonadales;f__Xanthomonadaceae;g__SCMT01;s__	1	26186
GFS_12964_246.region001	GFS_12964	3790	RiPPs	thiopeptide	689	d__Bacteria;p__Proteobacteria;c__Gammaproteobacteria;o__Xanthomonadales;f__Xanthomonadaceae;g__SCMT01;s__	1	9439
GFS_12964_26.region001	GFS_12964	3791	RiPPs	RiPP-like	811	d__Bacteria;p__Proteobacteria;c__Gammaproteobacteria;o__Xanthomonadales;f__Xanthomonadaceae;g__SCMT01;s__	0	10855
GFS_12964_306.region001	GFS_12964	3792	NRPS	NRPS-like	1231	d__Bacteria;p__Proteobacteria;c__Gammaproteobacteria;o__Xanthomonadales;f__Xanthomonadaceae;g__SCMT01;s__	1	22156
GFS_12964_31.region001	GFS_12964	3793	PKS	PKS-like.transAT-PKS	1292	d__Bacteria;p__Proteobacteria;c__Gammaproteobacteria;o__Xanthomonadales;f__Xanthomonadaceae;g__SCMT01;s__	1	5957
GFS_12964_314.region001	GFS_12964	3794	PKS	transAT-PKS-like	1027	d__Bacteria;p__Proteobacteria;c__Gammaproteobacteria;o__Xanthomonadales;f__Xanthomonadaceae;g__SCMT01;s__	1	8017
GL137_UP_metabat_84_606.region001	GL137_UP_metabat_84	3794	PKS	transAT-PKS-like	988	d__Bacteria;p__Proteobacteria;c__Gammaproteobacteria;o__Xanthomonadales;f__Xanthomonadaceae;g__SCMT01;s__	1	5905
GFS_12964_345.region001	GFS_12964	3795	PKS-NRP_Hybrids	transAT-PKS-like.NRPS	1202	d__Bacteria;p__Proteobacteria;c__Gammaproteobacteria;o__Xanthomonadales;f__Xanthomonadaceae;g__SCMT01;s__	1	19663
GFS_12964_376.region001	GFS_12964	3796	NRPS	NRPS	453	d__Bacteria;p__Proteobacteria;c__Gammaproteobacteria;o__Xanthomonadales;f__Xanthomonadaceae;g__SCMT01;s__	1	6999
GFS_12964_400.region001	GFS_12964	3798	PKS	transAT-PKS	1326	d__Bacteria;p__Proteobacteria;c__Gammaproteobacteria;o__Xanthomonadales;f__Xanthomonadaceae;g__SCMT01;s__	1	17372
GFS_11884_118.region001	GFS_11884	3799	RiPPs	RiPP-like	508	d__Bacteria;p__Proteobacteria;c__Gammaproteobacteria;o__Xanthomonadales;f__Xanthomonadaceae;g__SCMT01;s__	1	9076
GFS_12964_79.region001	GFS_12964	3799	RiPPs	RiPP-like	440	d__Bacteria;p__Proteobacteria;c__Gammaproteobacteria;o__Xanthomonadales;f__Xanthomonadaceae;g__SCMT01;s__	1	5310
GFS_9248_137.region001	GFS_9248	3799	RiPPs	RiPP-like	440	d__Bacteria;p__Proteobacteria;c__Gammaproteobacteria;o__Xanthomonadales;f__Xanthomonadaceae;g__SCMT01;s__	0	10852
GL121_DN_concoct_91_15.region001	GL121_DN_concoct_91	3799	RiPPs	RiPP-like	440	d__Bacteria;p__Proteobacteria;c__Gammaproteobacteria;o__Xanthomonadales;f__Xanthomonadaceae;g__SCMT01;s__	1	8797
GL137_UP_metabat_84_260.region001	GL137_UP_metabat_84	3799	RiPPs	RiPP-like	440	d__Bacteria;p__Proteobacteria;c__Gammaproteobacteria;o__Xanthomonadales;f__Xanthomonadaceae;g__SCMT01;s__	1	5626
GFS_12964_8.region001	GFS_12964	3800	PKS	transAT-PKS-like	999	d__Bacteria;p__Proteobacteria;c__Gammaproteobacteria;o__Xanthomonadales;f__Xanthomonadaceae;g__SCMT01;s__	1	6297
GL74_DN_concoct_234_sub_280.region001	GL74_DN_concoct_234_sub	3800	PKS	transAT-PKS-like	1068	d__Bacteria;p__Proteobacteria;c__Gammaproteobacteria;o__Xanthomonadales;f__Xanthomonadaceae;g__SCMT01;s__	1	7745
GFS_12964_98.region001	GFS_12964	3801	RiPPs	RiPP-like	494	d__Bacteria;p__Proteobacteria;c__Gammaproteobacteria;o__Xanthomonadales;f__Xanthomonadaceae;g__SCMT01;s__	1	5109
GFS_13018_330.region001	GFS_13018	3804	PKS	T3PKS	1141	d__Bacteria;p__Bacteroidota;c__Bacteroidia;o__Chitinophagales;f__Chitinophagaceae;g__Ferruginibacter;s__	1	20836
GFS_13021_110.region001	GFS_13021	3808	Terpene	terpene	619	d__Bacteria;p__Proteobacteria;c__Alphaproteobacteria;o__Rhizobiales_A;f__Rhizobiaceae_A;g__Phyllobacterium;s__	1	11383
GL72_UP_metabinner_3_9.region001	GL72_UP_metabinner_3	3808	Terpene	terpene	526	d__Bacteria;p__Proteobacteria;c__Alphaproteobacteria;o__Rhizobiales;f__Rhizobiaceae;g__JADJTR01;s__	1	15657
GFS_13021_3.region001	GFS_13021	3809	Others	arylpolyene	1320	d__Bacteria;p__Proteobacteria;c__Alphaproteobacteria;o__Rhizobiales_A;f__Rhizobiaceae_A;g__Phyllobacterium;s__	1	15826
GFS_13026_101.region001	GFS_13026	3811	NRPS	NRPS-like	725	d__Bacteria;p__Acidobacteriota;c__Blastocatellia;o__Pyrinomonadales;f__Pyrinomonadaceae;g__OLB17;s__	1	12957
GFS_13026_82.region001	GFS_13026	3812	NRPS	NRPS-like	1205	d__Bacteria;p__Acidobacteriota;c__Blastocatellia;o__Pyrinomonadales;f__Pyrinomonadaceae;g__OLB17;s__	1	13345
GFS_13027_443.region001	GFS_13027	3813	NRPS	NRPS-like	1027	d__Bacteria;p__Proteobacteria;c__Gammaproteobacteria;o__Steroidobacterales;f__Steroidobacteraceae;g__;s__	1	21204
GFS_13027_521.region001	GFS_13027	3814	Terpene	terpene	837	d__Bacteria;p__Proteobacteria;c__Gammaproteobacteria;o__Steroidobacterales;f__Steroidobacteraceae;g__;s__	1	7224
GFS_13027_565.region001	GFS_13027	3815	RiPPs	redox-cofactor	828	d__Bacteria;p__Proteobacteria;c__Gammaproteobacteria;o__Steroidobacterales;f__Steroidobacteraceae;g__;s__	1	6788
GFS_13027_66.region001	GFS_13027	3816	RiPPs	RiPP-like	722	d__Bacteria;p__Proteobacteria;c__Gammaproteobacteria;o__Steroidobacterales;f__Steroidobacteraceae;g__;s__	1	5704
GFS_4630_259.region001	GFS_4630	3816	RiPPs	RiPP-like	765	d__Bacteria;p__Proteobacteria;c__Gammaproteobacteria;o__Steroidobacterales;f__Steroidobacteraceae;g__;s__	1	7801
GFS_13029_192.region001	GFS_13029	3817	PKS	T1PKS	792	d__Bacteria;p__Cyanobacteria;c__Cyanobacteriia;o__Cyanobacteriales;f__Chamaesiphonaceae;g__Chamaesiphon;s__	1	5137
GFS_13029_232.region001	GFS_13029	3818	RiPPs	lanthipeptide-class-v	745	d__Bacteria;p__Cyanobacteria;c__Cyanobacteriia;o__Cyanobacteriales;f__Chamaesiphonaceae;g__Chamaesiphon;s__	1	12718
GFS_13029_520.region001	GFS_13029	3820	PKS	T3PKS	1093	d__Bacteria;p__Cyanobacteria;c__Cyanobacteriia;o__Cyanobacteriales;f__Chamaesiphonaceae;g__Chamaesiphon;s__	1	21869
GFS_13029_724.region001	GFS_13029	3821	PKS-NRP_Hybrids	T1PKS.NRPS-like	815	d__Bacteria;p__Cyanobacteria;c__Cyanobacteriia;o__Cyanobacteriales;f__Chamaesiphonaceae;g__Chamaesiphon;s__	1	6512
GFS_13029_94.region001	GFS_13029	3822	Terpene	terpene	597	d__Bacteria;p__Cyanobacteria;c__Cyanobacteriia;o__Cyanobacteriales;f__Chamaesiphonaceae;g__Chamaesiphon;s__	1	5689
GFS_11667_122.region001	GFS_11667	3823	RiPPs	lassopeptide	565	d__Bacteria;p__Proteobacteria;c__Gammaproteobacteria;o__Xanthomonadales;f__Xanthomonadaceae;g__Arenimonas;s__	1	11478
GFS_13036_178.region001	GFS_13036	3823	RiPPs	RRE-containing	683	d__Bacteria;p__Proteobacteria;c__Gammaproteobacteria;o__Xanthomonadales;f__Xanthomonadaceae;g__Arenimonas;s__	1	10040
GFS_13052_466.region001	GFS_13052	3830	PKS-NRP_Hybrids	T1PKS.NRPS	1116	d__Bacteria;p__Proteobacteria;c__Gammaproteobacteria;o__Burkholderiales;f__Burkholderiaceae;g__LMDS01;s__	1	24805
GL140_1_metabinner_31_sub_68.region001	GL140_1_metabinner_31_sub	3830	PKS-NRP_Hybrids	T1PKS.NRPS	1127	d__Bacteria;p__Proteobacteria;c__Gammaproteobacteria;o__Burkholderiales;f__Burkholderiaceae;g__LMDS01;s__	1	19904
GFS_13052_478.region001	GFS_13052	3831	Others	T1PKS.hserlactone.NRPS	1183	d__Bacteria;p__Proteobacteria;c__Gammaproteobacteria;o__Burkholderiales;f__Burkholderiaceae;g__LMDS01;s__	1	24664
GFS_2507_584.region001	GFS_2507	3831	PKS-NRP_Hybrids	T1PKS.NRPS	1108	d__Bacteria;p__Proteobacteria;c__Gammaproteobacteria;o__Burkholderiales;f__Burkholderiaceae;g__LMDS01;s__	1	22262
GFS_7003_383.region001	GFS_7003	3831	Others	T1PKS.hserlactone.NRPS	1110	d__Bacteria;p__Proteobacteria;c__Gammaproteobacteria;o__Burkholderiales;f__Burkholderiaceae;g__Piscinibacter;s__	1	26354
GFS_13052_715.region001	GFS_13052	3833	PKS-NRP_Hybrids	T1PKS.NRPS	758	d__Bacteria;p__Proteobacteria;c__Gammaproteobacteria;o__Burkholderiales;f__Burkholderiaceae;g__LMDS01;s__	1	20457
GFS_13068_2544.region001	GFS_13068	3836	RiPPs	cyanobactin	572	d__Bacteria;p__Planctomycetota;c__Planctomycetia;o__Pirellulales;f__Pirellulaceae;g__Pirellula_B;s__	1	6401
GFS_13091_169.region001	GFS_13091	3837	RiPPs	RiPP-like	716	d__Bacteria;p__Proteobacteria;c__Gammaproteobacteria;o__Burkholderiales;f__Burkholderiaceae;g__Rubrivivax;s__	1	10762
GFS_13091_211.region001	GFS_13091	3838	Others	arylpolyene	1442	d__Bacteria;p__Proteobacteria;c__Gammaproteobacteria;o__Burkholderiales;f__Burkholderiaceae;g__Rubrivivax;s__	1	38575
GFS_13363_211.region001	GFS_13363	3838	Others	arylpolyene	907	d__Bacteria;p__Proteobacteria;c__Gammaproteobacteria;o__Burkholderiales;f__Burkholderiaceae;g__Rubrivivax;s__	1	5957
GFS_2507_279.region001	GFS_2507	3838	Others	arylpolyene	1031	d__Bacteria;p__Proteobacteria;c__Gammaproteobacteria;o__Burkholderiales;f__Burkholderiaceae;g__LMDS01;s__	1	13947
GL109_DN_concoct_176_17.region001	GL109_DN_concoct_176	3838	Others	arylpolyene	1235	d__Bacteria;p__Proteobacteria;c__Gammaproteobacteria;o__Burkholderiales;f__Burkholderiaceae;g__Rubrivivax;s__	1	15349
GL109_DN_metabat_10_sub_505.region001	GL109_DN_metabat_10_sub	3838	Others	arylpolyene	1301	d__Bacteria;p__Proteobacteria;c__Gammaproteobacteria;o__Burkholderiales;f__Burkholderiaceae;g__Rubrivivax;s__	1	18717
GL140_3_concoct_299_837.region001	GL140_3_concoct_299	3838	Others	arylpolyene	795	d__Bacteria;p__Proteobacteria;c__Gammaproteobacteria;o__Burkholderiales;f__Burkholderiaceae;g__LMDS01;s__	1	6610
GL72_UP_metabat_156_sub_264.region001	GL72_UP_metabat_156_sub	3838	Others	arylpolyene	1122	d__Bacteria;p__Proteobacteria;c__Gammaproteobacteria;o__Burkholderiales;f__Burkholderiaceae;g__Methylibium;s__	1	7264
GFS_13091_216.region001	GFS_13091	3839	PKS	T1PKS	1583	d__Bacteria;p__Proteobacteria;c__Gammaproteobacteria;o__Burkholderiales;f__Burkholderiaceae;g__Rubrivivax;s__	1	40035
GFS_13091_289.region001	GFS_13091	3841	RiPPs	RiPP-like	798	d__Bacteria;p__Proteobacteria;c__Gammaproteobacteria;o__Burkholderiales;f__Burkholderiaceae;g__Rubrivivax;s__	1	10629
GFS_13151_10.region001	GFS_13151	3848	Terpene	terpene	1005	d__Bacteria;p__Proteobacteria;c__Alphaproteobacteria;o__Sphingomonadales;f__Sphingomonadaceae;g__Novosphingobium;s__	1	7287
GFS_13151_46.region001	GFS_13151	3849	PKS	T3PKS	956	d__Bacteria;p__Proteobacteria;c__Alphaproteobacteria;o__Sphingomonadales;f__Sphingomonadaceae;g__Novosphingobium;s__	1	18346
GFS_13179_384.region001	GFS_13179	3852	PKS	T3PKS	895	d__Bacteria;p__Bacteroidota;c__Bacteroidia;o__Chitinophagales;f__Chitinophagaceae;g__JADCRZ01;s__	1	12931
GFS_1318_11.region001	GFS_1318	3853	PKS	T3PKS	659	d__Bacteria;p__Bacteroidota;c__Bacteroidia;o__Cytophagales;f__Cyclobacteriaceae;g__ELB16-189;s__	1	6934
GFS_1677_296.region001	GFS_1677	3853	PKS	T3PKS	687	d__Bacteria;p__Bacteroidota;c__Bacteroidia;o__Cytophagales;f__Cyclobacteriaceae;g__ELB16-189;s__	1	6080
GL28_UP_metabinner_4_176.region001	GL28_UP_metabinner_4	3853	PKS	T3PKS	850	d__Bacteria;p__Bacteroidota;c__Bacteroidia;o__Cytophagales;f__Cyclobacteriaceae;g__ELB16-189;s__	1	8425
GL72_DN_metabinner_23_sub_425.region001	GL72_DN_metabinner_23_sub	3853	PKS	T3PKS	656	d__Bacteria;p__Bacteroidota;c__Bacteroidia;o__Cytophagales;f__Cyclobacteriaceae;g__ELB16-189;s__	1	5110
GFS_13241_123.region001	GFS_13241	3856	RiPPs	RRE-containing	806	d__Bacteria;p__Myxococcota;c__Polyangia;o__Polyangiales;f__Polyangiaceae;g__;s__	1	6136
GFS_13757_102.region001	GFS_13757	3856	RiPPs	RRE-containing	907	d__Bacteria;p__Myxococcota;c__Polyangia;o__Polyangiales;f__Polyangiaceae;g__;s__	0	20285
GFS_13241_169.region001	GFS_13241	3857	RiPPs	RiPP-like	439	d__Bacteria;p__Myxococcota;c__Polyangia;o__Polyangiales;f__Polyangiaceae;g__;s__	1	5754
GFS_13241_274.region001	GFS_13241	3858	RiPPs	RiPP-like	740	d__Bacteria;p__Myxococcota;c__Polyangia;o__Polyangiales;f__Polyangiaceae;g__;s__	1	7012
GFS_13241_462.region001	GFS_13241	3860	PKS	T3PKS	991	d__Bacteria;p__Myxococcota;c__Polyangia;o__Polyangiales;f__Polyangiaceae;g__;s__	1	10866
GFS_13241_606.region001	GFS_13241	3864	RiPPs	RiPP-like	644	d__Bacteria;p__Myxococcota;c__Polyangia;o__Polyangiales;f__Polyangiaceae;g__;s__	1	10030
GFS_13241_624.region001	GFS_13241	3865	RiPPs	redox-cofactor	805	d__Bacteria;p__Myxococcota;c__Polyangia;o__Polyangiales;f__Polyangiaceae;g__;s__	1	8365
GFS_4138_794.region001	GFS_4138	3865	RiPPs	redox-cofactor	1244	d__Bacteria;p__Myxococcota;c__Polyangia;o__Polyangiales;f__Polyangiaceae;g__;s__	0	22160
GFS_13257_178.region001	GFS_13257	3866	PKS	T3PKS	1550	d__Bacteria;p__Bacteroidota;c__Bacteroidia;o__Chitinophagales;f__Chitinophagaceae;g__Sediminibacterium;s__	1	36636
GFS_4189_526.region001	GFS_4189	3866	PKS	T3PKS	1096	d__Bacteria;p__Bacteroidota;c__Bacteroidia;o__Chitinophagales;f__Chitinophagaceae;g__Sediminibacterium;s__	1	17547
GFS_13257_268.region001	GFS_13257	3867	Others	resorcinol.arylpolyene	1281	d__Bacteria;p__Bacteroidota;c__Bacteroidia;o__Chitinophagales;f__Chitinophagaceae;g__Sediminibacterium;s__	1	9640
GFS_13270_141.region001	GFS_13270	3870	NRPS	NRPS-like	1357	d__Bacteria;p__Proteobacteria;c__Gammaproteobacteria;o__Burkholderiales;f__Burkholderiaceae;g__Polaromonas;s__	1	15805
GFS_13270_76.region001	GFS_13270	3871	Terpene	terpene	934	d__Bacteria;p__Proteobacteria;c__Gammaproteobacteria;o__Burkholderiales;f__Burkholderiaceae;g__Polaromonas;s__	1	10656
GFS_13292_251.region001	GFS_13292	3872	Terpene	terpene	613	d__Bacteria;p__Planctomycetota;c__Planctomycetia;o__Gemmatales;f__Gemmataceae;g__Fimbriiglobus;s__	1	15661
GFS_13292_916.region001	GFS_13292	3873	Terpene	terpene	856	d__Bacteria;p__Planctomycetota;c__Planctomycetia;o__Gemmatales;f__Gemmataceae;g__Fimbriiglobus;s__	1	7106
GFS_13294_430.region001	GFS_13294	3874	RiPPs	RRE-containing	469	d__Bacteria;p__Myxococcota;c__Myxococcia;o__Myxococcales;f__Myxococcaceae;g__JAEUJT01;s__	1	5167
GFS_13294_496.region001	GFS_13294	3875	Terpene	terpene	913	d__Bacteria;p__Myxococcota;c__Myxococcia;o__Myxococcales;f__Myxococcaceae;g__JAEUJT01;s__	1	5017
GFS_13312_158.region001	GFS_13312	3876	NRPS	NRPS-like	695	d__Bacteria;p__Actinobacteriota;c__Actinomycetia;o__Mycobacteriales;f__Pseudonocardiaceae;g__Pseudonocardia;s__	1	15631
GFS_13312_21.region001	GFS_13312	3877	Terpene	terpene	595	d__Bacteria;p__Actinobacteriota;c__Actinomycetia;o__Mycobacteriales;f__Pseudonocardiaceae;g__Pseudonocardia;s__	1	18235
GFS_13312_226.region001	GFS_13312	3878	PKS	T3PKS	1237	d__Bacteria;p__Actinobacteriota;c__Actinomycetia;o__Mycobacteriales;f__Pseudonocardiaceae;g__Pseudonocardia;s__	1	13437
GFS_13312_252.region001	GFS_13312	3879	NRPS	NRPS-like.NRPS	1315	d__Bacteria;p__Actinobacteriota;c__Actinomycetia;o__Mycobacteriales;f__Pseudonocardiaceae;g__Pseudonocardia;s__	1	40950
GFS_13312_270.region001	GFS_13312	3880	PKS	transAT-PKS-like	1184	d__Bacteria;p__Actinobacteriota;c__Actinomycetia;o__Mycobacteriales;f__Pseudonocardiaceae;g__Pseudonocardia;s__	1	12634
GFS_13312_306.region001	GFS_13312	3881	PKS	PKS-like	1724	d__Bacteria;p__Actinobacteriota;c__Actinomycetia;o__Mycobacteriales;f__Pseudonocardiaceae;g__Pseudonocardia;s__	1	12109
GFS_13312_500.region001	GFS_13312	3882	NRPS	NRPS-like.NRPS	1390	d__Bacteria;p__Actinobacteriota;c__Actinomycetia;o__Mycobacteriales;f__Pseudonocardiaceae;g__Pseudonocardia;s__	1	26503
GFS_13321_25.region001	GFS_13321	3883	NRPS	NRPS-like	1109	d__Bacteria;p__Armatimonadota;c__Abditibacteria;o__Abditibacteriales;f__Abditibacteriaceae;g__JAFAZH01;s__	1	19489
GFS_13321_677.region001	GFS_13321	3884	RiPPs	RRE-containing	884	d__Bacteria;p__Armatimonadota;c__Abditibacteria;o__Abditibacteriales;f__Abditibacteriaceae;g__JAFAZH01;s__	1	6720
GFS_13326_381.region001	GFS_13326	3885	Others	arylpolyene	1209	d__Bacteria;p__Bacteroidota;c__Bacteroidia;o__Cytophagales;f__Cytophagaceae;g__REBA01;s__	1	10978
GFS_13326_402.region001	GFS_13326	3886	PKS	T3PKS	853	d__Bacteria;p__Bacteroidota;c__Bacteroidia;o__Cytophagales;f__Cytophagaceae;g__REBA01;s__	1	10552
GFS_13326_576.region001	GFS_13326	3887	Others	resorcinol.arylpolyene	735	d__Bacteria;p__Bacteroidota;c__Bacteroidia;o__Cytophagales;f__Cytophagaceae;g__REBA01;s__	1	7982
GFS_13326_590.region001	GFS_13326	3888	RiPPs	RiPP-like	649	d__Bacteria;p__Bacteroidota;c__Bacteroidia;o__Cytophagales;f__Cytophagaceae;g__REBA01;s__	1	5953
GFS_13326_64.region001	GFS_13326	3889	Terpene	terpene	607	d__Bacteria;p__Bacteroidota;c__Bacteroidia;o__Cytophagales;f__Cytophagaceae;g__REBA01;s__	1	5822
GFS_13349_187.region001	GFS_13349	3890	Terpene	terpene	441	d__Bacteria;p__Verrucomicrobiota;c__Verrucomicrobiae;o__Verrucomicrobiales;f__Akkermansiaceae;g__Luteolibacter;s__	1	11324
GFS_13349_205.region001	GFS_13349	3891	NRPS	NRPS	724	d__Bacteria;p__Verrucomicrobiota;c__Verrucomicrobiae;o__Verrucomicrobiales;f__Akkermansiaceae;g__Luteolibacter;s__	1	10661
GFS_13349_208.region001	GFS_13349	3892	NRPS	NRPS-like.NRPS	1965	d__Bacteria;p__Verrucomicrobiota;c__Verrucomicrobiae;o__Verrucomicrobiales;f__Akkermansiaceae;g__Luteolibacter;s__	1	50482
GL95_UP_concoct_247_679.region001	GL95_UP_concoct_247	3892	NRPS	NRPS	871	d__Bacteria;p__Verrucomicrobiota;c__Verrucomicrobiae;o__Verrucomicrobiales;f__Akkermansiaceae;g__Luteolibacter;s__	1	12074
GFS_13349_317.region001	GFS_13349	3894	NRPS	NRPS-like	1208	d__Bacteria;p__Verrucomicrobiota;c__Verrucomicrobiae;o__Verrucomicrobiales;f__Akkermansiaceae;g__Luteolibacter;s__	1	21862
GFS_13349_54.region001	GFS_13349	3895	PKS	T3PKS	1256	d__Bacteria;p__Verrucomicrobiota;c__Verrucomicrobiae;o__Verrucomicrobiales;f__Akkermansiaceae;g__Luteolibacter;s__	1	17172
GFS_13363_281.region001	GFS_13363	3898	Others	arylpolyene	859	d__Bacteria;p__Proteobacteria;c__Gammaproteobacteria;o__Burkholderiales;f__Burkholderiaceae;g__Rubrivivax;s__	1	5361
GFS_13367_250.region001	GFS_13367	3899	PKS	T3PKS	912	d__Bacteria;p__Bacteroidota;c__Bacteroidia;o__Chitinophagales;f__Chitinophagaceae;g__Ferruginibacter;s__Ferruginibacter sp014377385	1	5123
GFS_13179_202.region001	GFS_13179	3900	Others	arylpolyene	1360	d__Bacteria;p__Bacteroidota;c__Bacteroidia;o__Chitinophagales;f__Chitinophagaceae;g__JADCRZ01;s__	1	16204
GFS_13367_284.region001	GFS_13367	3900	Others	arylpolyene	1313	d__Bacteria;p__Bacteroidota;c__Bacteroidia;o__Chitinophagales;f__Chitinophagaceae;g__Ferruginibacter;s__Ferruginibacter sp014377385	1	14334
GFS_13581_182.region001	GFS_13581	3900	Others	arylpolyene	1316	d__Bacteria;p__Bacteroidota;c__Bacteroidia;o__Chitinophagales;f__Chitinophagaceae;g__Ferruginibacter;s__	1	21056
GFS_13581_403.region001	GFS_13581	3900	Others	arylpolyene	740	d__Bacteria;p__Bacteroidota;c__Bacteroidia;o__Chitinophagales;f__Chitinophagaceae;g__Ferruginibacter;s__	1	13212
GL122_DN_metabinner_19_sub_262.region001	GL122_DN_metabinner_19_sub	3900	Others	arylpolyene	1288	d__Bacteria;p__Bacteroidota;c__Bacteroidia;o__Chitinophagales;f__Chitinophagaceae;g__Ferruginibacter;s__	1	5276
GL130_UP_metabat_84_359.region001	GL130_UP_metabat_84	3900	Others	arylpolyene	889	d__Bacteria;p__Bacteroidota;c__Bacteroidia;o__Chitinophagales;f__Chitinophagaceae;g__Flavitalea;s__	1	5045
GL139_UP_metabat_106_330.region001	GL139_UP_metabat_106	3900	Others	arylpolyene	800	d__Bacteria;p__Bacteroidota;c__Bacteroidia;o__Chitinophagales;f__Chitinophagaceae;g__JADCRZ01;s__	1	5944
GL139_UP_metabat_106_376.region001	GL139_UP_metabat_106	3900	Others	arylpolyene	1392	d__Bacteria;p__Bacteroidota;c__Bacteroidia;o__Chitinophagales;f__Chitinophagaceae;g__JADCRZ01;s__	1	13275
GFS_13367_407.region001	GFS_13367	3901	PKS	T3PKS	1015	d__Bacteria;p__Bacteroidota;c__Bacteroidia;o__Chitinophagales;f__Chitinophagaceae;g__Ferruginibacter;s__Ferruginibacter sp014377385	1	20361
GFS_13369_245.region001	GFS_13369	3902	RiPPs	thioamitides	326	d__Bacteria;p__Myxococcota;c__Polyangia;o__Haliangiales;f__Haliangiaceae;g__JABFXX01;s__	1	5586
GFS_13369_334.region001	GFS_13369	3903	RiPPs	RiPP-like	673	d__Bacteria;p__Myxococcota;c__Polyangia;o__Haliangiales;f__Haliangiaceae;g__JABFXX01;s__	1	7004
GFS_13369_646.region001	GFS_13369	3906	Terpene	terpene	759	d__Bacteria;p__Myxococcota;c__Polyangia;o__Haliangiales;f__Haliangiaceae;g__JABFXX01;s__	0	24778
GFS_13369_98.region001	GFS_13369	3907	NRPS	NRPS	832	d__Bacteria;p__Myxococcota;c__Polyangia;o__Haliangiales;f__Haliangiaceae;g__JABFXX01;s__	1	6915
GFS_13375_1.region001	GFS_13375	3908	Terpene	terpene	904	d__Bacteria;p__Bdellovibrionota;c__Bdellovibrionia;o__Bdellovibrionales;f__Bdellovibrionaceae;g__Ga0074137;s__	1	7954
GFS_13375_161.region001	GFS_13375	3909	NRPS	CDPS	528	d__Bacteria;p__Bdellovibrionota;c__Bdellovibrionia;o__Bdellovibrionales;f__Bdellovibrionaceae;g__Ga0074137;s__	1	5034
GFS_13375_422.region001	GFS_13375	3910	Others	acyl_amino_acids	759	d__Bacteria;p__Bdellovibrionota;c__Bdellovibrionia;o__Bdellovibrionales;f__Bdellovibrionaceae;g__Ga0074137;s__	1	8198
GFS_13375_49.region001	GFS_13375	3911	Others	acyl_amino_acids	922	d__Bacteria;p__Bdellovibrionota;c__Bdellovibrionia;o__Bdellovibrionales;f__Bdellovibrionaceae;g__Ga0074137;s__	1	20444
GFS_13377_203.region001	GFS_13377	3912	Terpene	terpene	509	d__Bacteria;p__Bacteroidota;c__Bacteroidia;o__AKYH767;f__B-17BO;g__UBA2475;s__	1	6064
GFS_13377_585.region001	GFS_13377	3913	PKS	T3PKS	966	d__Bacteria;p__Bacteroidota;c__Bacteroidia;o__AKYH767;f__B-17BO;g__UBA2475;s__	1	10132
GFS_13377_724.region001	GFS_13377	3915	Others	arylpolyene	1043	d__Bacteria;p__Bacteroidota;c__Bacteroidia;o__AKYH767;f__B-17BO;g__UBA2475;s__	1	8211
GFS_13380_100.region001	GFS_13380	3916	Terpene	terpene	763	d__Bacteria;p__Proteobacteria;c__Gammaproteobacteria;o__Burkholderiales;f__Burkholderiaceae;g__Rubrivivax;s__	1	12157
GFS_13380_298.region001	GFS_13380	3917	RiPPs	RiPP-like	707	d__Bacteria;p__Proteobacteria;c__Gammaproteobacteria;o__Burkholderiales;f__Burkholderiaceae;g__Rubrivivax;s__	1	6681
GFS_13380_335.region001	GFS_13380	3918	Others	arylpolyene	1273	d__Bacteria;p__Proteobacteria;c__Gammaproteobacteria;o__Burkholderiales;f__Burkholderiaceae;g__Rubrivivax;s__	1	28598
GFS_13386_172.region001	GFS_13386	3920	Terpene	terpene	344	d__Bacteria;p__Planctomycetota;c__Planctomycetia;o__Gemmatales;f__Gemmataceae;g__Limnoglobus;s__	1	6343
GFS_13386_464.region001	GFS_13386	3922	PKS	T3PKS	907	d__Bacteria;p__Planctomycetota;c__Planctomycetia;o__Gemmatales;f__Gemmataceae;g__Limnoglobus;s__	1	11433
GFS_13386_609.region001	GFS_13386	3923	Terpene	terpene	489	d__Bacteria;p__Planctomycetota;c__Planctomycetia;o__Gemmatales;f__Gemmataceae;g__Limnoglobus;s__	1	9190
GFS_13392_136.region001	GFS_13392	3924	Terpene	terpene	357	d__Bacteria;p__Planctomycetota;c__Planctomycetia;o__Gemmatales;f__Gemmataceae;g__Fimbriiglobus;s__	1	12381
GFS_13392_141.region001	GFS_13392	3925	PKS	T3PKS	900	d__Bacteria;p__Planctomycetota;c__Planctomycetia;o__Gemmatales;f__Gemmataceae;g__Fimbriiglobus;s__	1	15933
GFS_13392_30.region001	GFS_13392	3926	Terpene	terpene	344	d__Bacteria;p__Planctomycetota;c__Planctomycetia;o__Gemmatales;f__Gemmataceae;g__Fimbriiglobus;s__	1	7411
GFS_13392_77.region001	GFS_13392	3927	PKS	hglE-KS	1124	d__Bacteria;p__Planctomycetota;c__Planctomycetia;o__Gemmatales;f__Gemmataceae;g__Fimbriiglobus;s__	1	19378
GFS_13392_9.region001	GFS_13392	3928	Others	T1PKS.terpene.hglE-KS	1553	d__Bacteria;p__Planctomycetota;c__Planctomycetia;o__Gemmatales;f__Gemmataceae;g__Fimbriiglobus;s__	1	23664
GL85_DN_concoct_0_sub_269.region001	GL85_DN_concoct_0_sub	3928	Terpene	terpene	654	d__Bacteria;p__Planctomycetota;c__Planctomycetia;o__Gemmatales;f__Gemmataceae;g__Fimbriiglobus;s__	1	7231
338R_concoct_94_762.region001	338R_concoct_94	3930	Terpene	terpene	580	d__Bacteria;p__Planctomycetota;c__Planctomycetia;o__Gemmatales;f__Gemmataceae;g__Fimbriiglobus;s__	1	8788
GFS_13392_91.region002	GFS_13392	3930	Terpene	terpene	890	d__Bacteria;p__Planctomycetota;c__Planctomycetia;o__Gemmatales;f__Gemmataceae;g__Fimbriiglobus;s__	0	20852
GFS_13405_252.region001	GFS_13405	3930	Terpene	terpene	896	d__Bacteria;p__Planctomycetota;c__Planctomycetia;o__Gemmatales;f__Gemmataceae;g__Fimbriiglobus;s__	1	17049
GFS_14120_515.region001	GFS_14120	3930	Terpene	terpene	664	d__Bacteria;p__Planctomycetota;c__Planctomycetia;o__Gemmatales;f__Gemmataceae;g__Fimbriiglobus;s__	1	9683
GFS_2210_285.region001	GFS_2210	3930	Terpene	terpene	849	d__Bacteria;p__Planctomycetota;c__Planctomycetia;o__Gemmatales;f__Gemmataceae;g__;s__	0	20741
GL85_DN_concoct_0_sub_842.region001	GL85_DN_concoct_0_sub	3930	Terpene	terpene	858	d__Bacteria;p__Planctomycetota;c__Planctomycetia;o__Gemmatales;f__Gemmataceae;g__Fimbriiglobus;s__	1	11625
GFS_13403_188.region001	GFS_13403	3931	Others	ectoine.terpene	1024	d__Bacteria;p__Deinococcota;c__Deinococci;o__Deinococcales;f__Deinococcaceae;g__JACMOA01;s__	1	6554
GFS_13403_297.region001	GFS_13403	3932	PKS	T3PKS	815	d__Bacteria;p__Deinococcota;c__Deinococci;o__Deinococcales;f__Deinococcaceae;g__JACMOA01;s__	1	5828
GFS_13403_425.region001	GFS_13403	3933	Terpene	terpene	733	d__Bacteria;p__Deinococcota;c__Deinococci;o__Deinococcales;f__Deinococcaceae;g__JACMOA01;s__	1	5048
GFS_13403_978.region001	GFS_13403	3934	RiPPs	RRE-containing	533	d__Bacteria;p__Deinococcota;c__Deinococci;o__Deinococcales;f__Deinococcaceae;g__JACMOA01;s__	1	8306
GFS_13405_1.region001	GFS_13405	3935	PKS	T3PKS	1367	d__Bacteria;p__Planctomycetota;c__Planctomycetia;o__Gemmatales;f__Gemmataceae;g__Fimbriiglobus;s__	1	24284
GFS_13405_134.region001	GFS_13405	3936	Terpene	terpene	747	d__Bacteria;p__Planctomycetota;c__Planctomycetia;o__Gemmatales;f__Gemmataceae;g__Fimbriiglobus;s__	1	5418
GFS_13405_169.region001	GFS_13405	3937	Terpene	terpene	577	d__Bacteria;p__Planctomycetota;c__Planctomycetia;o__Gemmatales;f__Gemmataceae;g__Fimbriiglobus;s__	1	16463
GFS_13405_211.region001	GFS_13405	3938	Terpene	terpene	725	d__Bacteria;p__Planctomycetota;c__Planctomycetia;o__Gemmatales;f__Gemmataceae;g__Fimbriiglobus;s__	1	12164
GFS_13405_326.region001	GFS_13405	3941	PKS	T1PKS.hglE-KS	1683	d__Bacteria;p__Planctomycetota;c__Planctomycetia;o__Gemmatales;f__Gemmataceae;g__Fimbriiglobus;s__	1	25538
338R_concoct_94_667.region001	338R_concoct_94	3943	NRPS	NRPS-like	606	d__Bacteria;p__Planctomycetota;c__Planctomycetia;o__Gemmatales;f__Gemmataceae;g__Fimbriiglobus;s__	1	5085
GFS_13405_51.region001	GFS_13405	3943	NRPS	NRPS-like	704	d__Bacteria;p__Planctomycetota;c__Planctomycetia;o__Gemmatales;f__Gemmataceae;g__Fimbriiglobus;s__	1	6917
GL85_DN_concoct_0_sub_624.region001	GL85_DN_concoct_0_sub	3943	NRPS	NRPS-like	603	d__Bacteria;p__Planctomycetota;c__Planctomycetia;o__Gemmatales;f__Gemmataceae;g__Fimbriiglobus;s__	1	5079
GFS_13408_1549.region001	GFS_13408	3947	Terpene	terpene	683	d__Bacteria;p__Myxococcota;c__Myxococcia;o__Myxococcales;f__Myxococcaceae;g__JAEUJT01;s__	1	9660
GFS_13408_347.region001	GFS_13408	3948	PKS	T1PKS	1304	d__Bacteria;p__Myxococcota;c__Myxococcia;o__Myxococcales;f__Myxococcaceae;g__JAEUJT01;s__	1	19056
GFS_13408_413.region001	GFS_13408	3949	RiPPs	RiPP-like	564	d__Bacteria;p__Myxococcota;c__Myxococcia;o__Myxococcales;f__Myxococcaceae;g__JAEUJT01;s__	1	5852
GFS_13427_19.region001	GFS_13427	3950	RiPPs	RRE-containing	1004	d__Bacteria;p__Deinococcota;c__Deinococci;o__Deinococcales;f__Deinococcaceae;g__Deinococcus;s__	1	12603
GFS_13427_286.region001	GFS_13427	3951	PKS	T3PKS	1494	d__Bacteria;p__Deinococcota;c__Deinococci;o__Deinococcales;f__Deinococcaceae;g__Deinococcus;s__	1	30592
GFS_13427_89.region001	GFS_13427	3952	Terpene	terpene	802	d__Bacteria;p__Deinococcota;c__Deinococci;o__Deinococcales;f__Deinococcaceae;g__Deinococcus;s__	1	6200
GFS_13433_980.region001	GFS_13433	3953	NRPS	NRPS-like	1124	d__Bacteria;p__Acidobacteriota;c__Blastocatellia;o__Pyrinomonadales;f__Pyrinomonadaceae;g__OLB17;s__	1	8301
GL140_2_metabinner_95_365.region001	GL140_2_metabinner_95	3953	NRPS	NRPS-like	1351	d__Bacteria;p__Acidobacteriota;c__Blastocatellia;o__Pyrinomonadales;f__Pyrinomonadaceae;g__OLB17;s__	1	17351
GFS_13466_1162.region001	GFS_13466	3954	RiPPs	lanthipeptide-class-ii	520	d__Bacteria;p__Chloroflexota;c__Chloroflexia;o__54-19;f__54-19;g__54-19;s__	1	11113
GFS_13466_344.region001	GFS_13466	3955	NRPS	NRPS-like	810	d__Bacteria;p__Chloroflexota;c__Chloroflexia;o__54-19;f__54-19;g__54-19;s__	1	6218
GFS_13466_479.region001	GFS_13466	3956	RiPPs	RiPP-like	695	d__Bacteria;p__Chloroflexota;c__Chloroflexia;o__54-19;f__54-19;g__54-19;s__	1	5688
GFS_13478_157.region001	GFS_13478	3957	PKS-NRP_Hybrids	T1PKS.NRPS-like.NRPS	1124	d__Bacteria;p__Proteobacteria;c__Gammaproteobacteria;o__Burkholderiales;f__Burkholderiaceae;g__Rhizobacter;s__	1	26744
GFS_13478_184.region001	GFS_13478	3958	PKS	transAT-PKS-like	1249	d__Bacteria;p__Proteobacteria;c__Gammaproteobacteria;o__Burkholderiales;f__Burkholderiaceae;g__Rhizobacter;s__	1	9879
GFS_13478_229.region001	GFS_13478	3960	PKS	transAT-PKS	1167	d__Bacteria;p__Proteobacteria;c__Gammaproteobacteria;o__Burkholderiales;f__Burkholderiaceae;g__Rhizobacter;s__	1	8907
GFS_13478_233.region001	GFS_13478	3961	RiPPs	RiPP-like	356	d__Bacteria;p__Proteobacteria;c__Gammaproteobacteria;o__Burkholderiales;f__Burkholderiaceae;g__Rhizobacter;s__	1	8836
GFS_13478_272.region001	GFS_13478	3962	Others	butyrolactone	785	d__Bacteria;p__Proteobacteria;c__Gammaproteobacteria;o__Burkholderiales;f__Burkholderiaceae;g__Rhizobacter;s__	1	9430
GFS_13478_274.region001	GFS_13478	3963	Others	hserlactone	877	d__Bacteria;p__Proteobacteria;c__Gammaproteobacteria;o__Burkholderiales;f__Burkholderiaceae;g__Rhizobacter;s__	1	7897
GFS_13478_297.region001	GFS_13478	3964	NRPS	NRPS	1178	d__Bacteria;p__Proteobacteria;c__Gammaproteobacteria;o__Burkholderiales;f__Burkholderiaceae;g__Rhizobacter;s__	1	18333
GFS_13478_306.region001	GFS_13478	3965	PKS	transAT-PKS-like	947	d__Bacteria;p__Proteobacteria;c__Gammaproteobacteria;o__Burkholderiales;f__Burkholderiaceae;g__Rhizobacter;s__	1	7274
GFS_13478_40.region001	GFS_13478	3966	PKS	transAT-PKS-like	1215	d__Bacteria;p__Proteobacteria;c__Gammaproteobacteria;o__Burkholderiales;f__Burkholderiaceae;g__Rhizobacter;s__	1	15093
GFS_13478_44.region001	GFS_13478	3967	RiPPs	RiPP-like	638	d__Bacteria;p__Proteobacteria;c__Gammaproteobacteria;o__Burkholderiales;f__Burkholderiaceae;g__Rhizobacter;s__	1	6074
GFS_13478_57.region001	GFS_13478	3968	PKS-NRP_Hybrids	NRPS-like.transAT-PKS-like	1289	d__Bacteria;p__Proteobacteria;c__Gammaproteobacteria;o__Burkholderiales;f__Burkholderiaceae;g__Rhizobacter;s__	1	14216
GFS_13478_99.region001	GFS_13478	3969	PKS	transAT-PKS-like	856	d__Bacteria;p__Proteobacteria;c__Gammaproteobacteria;o__Burkholderiales;f__Burkholderiaceae;g__Rhizobacter;s__	1	12356
GFS_134_141.region001	GFS_134	3970	RiPPs	LAP	404	d__Bacteria;p__Patescibacteria;c__Paceibacteria;o__UBA9983_A;f__UBA918;g__OLB19;s__	1	8700
GFS_13507_80.region001	GFS_13507	3971	Terpene	terpene	463	d__Bacteria;p__Bacteroidota;c__Bacteroidia;o__Chitinophagales;f__BACL12;g__UBA7236;s__	1	10455
GFS_13508_36.region001	GFS_13508	3972	Terpene	terpene	1365	d__Bacteria;p__Bacteroidota;c__Bacteroidia;o__Chitinophagales;f__Chitinophagaceae;g__Ferruginibacter;s__	0	20834
GFS_13508_45.region001	GFS_13508	3973	PKS	T3PKS	1354	d__Bacteria;p__Bacteroidota;c__Bacteroidia;o__Chitinophagales;f__Chitinophagaceae;g__Ferruginibacter;s__	1	30789
GFS_13508_48.region001	GFS_13508	3974	RiPPs	lassopeptide	852	d__Bacteria;p__Bacteroidota;c__Bacteroidia;o__Chitinophagales;f__Chitinophagaceae;g__Ferruginibacter;s__	0	23987
GFS_13514_230.region001	GFS_13514	3975	PKS	T1PKS	658	d__Bacteria;p__Proteobacteria;c__Alphaproteobacteria;o__Rhodobacterales;f__Rhodobacteraceae;g__Tabrizicola;s__	1	8301
GFS_13514_233.region001	GFS_13514	3976	Terpene	terpene	798	d__Bacteria;p__Proteobacteria;c__Alphaproteobacteria;o__Rhodobacterales;f__Rhodobacteraceae;g__Tabrizicola;s__	1	16196
GFS_13514_99.region001	GFS_13514	3977	NRPS	NRPS-like	1323	d__Bacteria;p__Proteobacteria;c__Alphaproteobacteria;o__Rhodobacterales;f__Rhodobacteraceae;g__Tabrizicola;s__	1	11779
GFS_13521_17.region001	GFS_13521	3978	RiPPs	RiPP-like	882	d__Bacteria;p__Proteobacteria;c__Alphaproteobacteria;o__Sphingomonadales;f__Sphingomonadaceae;g__Sphingopyxis;s__	0	10930
GFS_13521_23.region001	GFS_13521	3979	PKS	T3PKS	1023	d__Bacteria;p__Proteobacteria;c__Alphaproteobacteria;o__Sphingomonadales;f__Sphingomonadaceae;g__Sphingopyxis;s__	0	41059
GFS_13521_81.region001	GFS_13521	3980	Terpene	terpene	699	d__Bacteria;p__Proteobacteria;c__Alphaproteobacteria;o__Sphingomonadales;f__Sphingomonadaceae;g__Sphingopyxis;s__	1	8880
GFS_13521_89.region001	GFS_13521	3981	RiPPs	lassopeptide	1462	d__Bacteria;p__Proteobacteria;c__Alphaproteobacteria;o__Sphingomonadales;f__Sphingomonadaceae;g__Sphingopyxis;s__	0	25536
GFS_13524_1042.region001	GFS_13524	3982	Terpene	terpene	583	d__Bacteria;p__Bacteroidota;c__Bacteroidia;o__Chitinophagales;f__Saprospiraceae;g__M3007;s__	1	6493
GFS_13524_991.region001	GFS_13524	3983	Others	resorcinol	732	d__Bacteria;p__Bacteroidota;c__Bacteroidia;o__Chitinophagales;f__Saprospiraceae;g__M3007;s__	1	6851
GFS_13525_518.region001	GFS_13525	3984	RiPPs	lanthipeptide-class-i	589	d__Bacteria;p__Bacteroidota;c__Bacteroidia;o__Cytophagales;f__Hymenobacteraceae;g__Hymenobacter;s__	1	24559
GFS_13534_1217.region001	GFS_13534	3985	Others	indole	654	d__Bacteria;p__Cyanobacteria;c__Cyanobacteriia;o__Cyanobacteriales;f__Chamaesiphonaceae;g__Chamaesiphon;s__	1	12665
GFS_13542_739.region001	GFS_13542	3985	Others	indole	766	d__Bacteria;p__Cyanobacteria;c__Cyanobacteriia;o__Cyanobacteriales;f__Chamaesiphonaceae;g__Chamaesiphon;s__	1	18859
GFS_13534_1290.region001	GFS_13534	3986	Others	phenazine	626	d__Bacteria;p__Cyanobacteria;c__Cyanobacteriia;o__Cyanobacteriales;f__Chamaesiphonaceae;g__Chamaesiphon;s__	1	6158
GFS_13534_538.region001	GFS_13534	3987	NRPS	NRPS-like	568	d__Bacteria;p__Cyanobacteria;c__Cyanobacteriia;o__Cyanobacteriales;f__Chamaesiphonaceae;g__Chamaesiphon;s__	1	23352
GFS_13534_90.region001	GFS_13534	3989	NRPS	NRPS	648	d__Bacteria;p__Cyanobacteria;c__Cyanobacteriia;o__Cyanobacteriales;f__Chamaesiphonaceae;g__Chamaesiphon;s__	1	5509
GFS_13542_150.region001	GFS_13542	3990	PKS-NRP_Hybrids	T1PKS.NRPS	1075	d__Bacteria;p__Cyanobacteria;c__Cyanobacteriia;o__Cyanobacteriales;f__Chamaesiphonaceae;g__Chamaesiphon;s__	1	42618
338R_concoct_148_754.region001	338R_concoct_148	3991	NRPS	NRPS-like	764	d__Bacteria;p__Cyanobacteria;c__Cyanobacteriia;o__Cyanobacteriales;f__Chamaesiphonaceae;g__Chamaesiphon;s__	1	14360
341R_concoct_108_278.region001	341R_concoct_108	3991	NRPS	NRPS-like	720	d__Bacteria;p__Cyanobacteria;c__Cyanobacteriia;o__Cyanobacteriales;f__Chamaesiphonaceae;g__Chamaesiphon;s__	1	26940
GFS_13542_19.region001	GFS_13542	3991	NRPS	NRPS-like	761	d__Bacteria;p__Cyanobacteria;c__Cyanobacteriia;o__Cyanobacteriales;f__Chamaesiphonaceae;g__Chamaesiphon;s__	1	16796
GFS_6183_499.region001	GFS_6183	3991	NRPS	NRPS-like	670	d__Bacteria;p__Cyanobacteria;c__Cyanobacteriia;o__Cyanobacteriales;f__Chamaesiphonaceae;g__Chamaesiphon;s__	1	7507
GFS_13542_243.region001	GFS_13542	3992	RiPPs	RiPP-like	735	d__Bacteria;p__Cyanobacteria;c__Cyanobacteriia;o__Cyanobacteriales;f__Chamaesiphonaceae;g__Chamaesiphon;s__	1	11726
GFS_13542_30.region001	GFS_13542	3993	NRPS	NRPS-like	478	d__Bacteria;p__Cyanobacteria;c__Cyanobacteriia;o__Cyanobacteriales;f__Chamaesiphonaceae;g__Chamaesiphon;s__	1	5861
GFS_13542_370.region001	GFS_13542	3994	NRPS	NRPS-like	887	d__Bacteria;p__Cyanobacteria;c__Cyanobacteriia;o__Cyanobacteriales;f__Chamaesiphonaceae;g__Chamaesiphon;s__	1	25110
GFS_13542_371.region001	GFS_13542	3995	NRPS	NRPS	1002	d__Bacteria;p__Cyanobacteria;c__Cyanobacteriia;o__Cyanobacteriales;f__Chamaesiphonaceae;g__Chamaesiphon;s__	1	11131
GFS_13542_538.region001	GFS_13542	3996	NRPS	NAPAA	1056	d__Bacteria;p__Cyanobacteria;c__Cyanobacteriia;o__Cyanobacteriales;f__Chamaesiphonaceae;g__Chamaesiphon;s__	1	9322
GFS_13542_765.region001	GFS_13542	3998	RiPPs	RiPP-like.lanthipeptide-class-v	780	d__Bacteria;p__Cyanobacteria;c__Cyanobacteriia;o__Cyanobacteriales;f__Chamaesiphonaceae;g__Chamaesiphon;s__	1	20769
GFS_13542_770.region001	GFS_13542	3999	NRPS	NRPS-like	1020	d__Bacteria;p__Cyanobacteria;c__Cyanobacteriia;o__Cyanobacteriales;f__Chamaesiphonaceae;g__Chamaesiphon;s__	1	7330
GFS_13572_17.region001	GFS_13572	4000	Terpene	terpene	552	d__Bacteria;p__Proteobacteria;c__Gammaproteobacteria;o__Burkholderiales;f__Burkholderiaceae;g__JAAFJR01;s__	1	11971
GFS_9203_148.region001	GFS_9203	4000	Terpene	terpene	586	d__Bacteria;p__Proteobacteria;c__Gammaproteobacteria;o__Burkholderiales;f__Burkholderiaceae;g__JAAFJR01;s__JAAFJR01 sp013298815	1	9271
GL124_UP_concoct_70_sub_73.region001	GL124_UP_concoct_70_sub	4000	Terpene	terpene	781	d__Bacteria;p__Proteobacteria;c__Gammaproteobacteria;o__Burkholderiales;f__Burkholderiaceae;g__JAAFJR01;s__	1	7279
GL53_Down_metabat_134_65.region001	GL53_Down_metabat_134	4000	Terpene	terpene	887	d__Bacteria;p__Proteobacteria;c__Gammaproteobacteria;o__Burkholderiales;f__Burkholderiaceae;g__JAAFJR01;s__	1	9800
GL94_UP_metabat_141_253.region001	GL94_UP_metabat_141	4000	Terpene	terpene	586	d__Bacteria;p__Proteobacteria;c__Gammaproteobacteria;o__Burkholderiales;f__Burkholderiaceae;g__JAAFJR01;s__	1	5826
GFS_13576_115.region001	GFS_13576	4001	NRPS	NRPS-like	1244	d__Bacteria;p__Proteobacteria;c__Gammaproteobacteria;o__Xanthomonadales;f__Xanthomonadaceae;g__Lysobacter;s__	1	38017
GFS_13576_121.region001	GFS_13576	4002	NRPS	NRPS-like.NRPS	1188	d__Bacteria;p__Proteobacteria;c__Gammaproteobacteria;o__Xanthomonadales;f__Xanthomonadaceae;g__Lysobacter;s__	1	40762
GFS_13576_61.region001	GFS_13576	4005	NRPS	NRPS	1477	d__Bacteria;p__Proteobacteria;c__Gammaproteobacteria;o__Xanthomonadales;f__Xanthomonadaceae;g__Lysobacter;s__	0	51137
GFS_13576_63.region001	GFS_13576	4006	PKS-NRP_Hybrids	T1PKS.NRPS	1322	d__Bacteria;p__Proteobacteria;c__Gammaproteobacteria;o__Xanthomonadales;f__Xanthomonadaceae;g__Lysobacter;s__	1	42821
GFS_13576_82.region001	GFS_13576	4007	PKS-NRP_Hybrids	T1PKS.NRPS	1097	d__Bacteria;p__Proteobacteria;c__Gammaproteobacteria;o__Xanthomonadales;f__Xanthomonadaceae;g__Lysobacter;s__	1	42540
GFS_13576_94.region001	GFS_13576	4009	Others	resorcinol	740	d__Bacteria;p__Proteobacteria;c__Gammaproteobacteria;o__Xanthomonadales;f__Xanthomonadaceae;g__Lysobacter;s__	1	12803
GFS_13579_0.region001	GFS_13579	4010	Others	betalactone.terpene.arylpolyene	2150	d__Bacteria;p__Proteobacteria;c__Gammaproteobacteria;o__Burkholderiales;f__Burkholderiaceae;g__Rhodoferax;s__	0	67848
GFS_8033_55.region001	GFS_8033	4010	Terpene	terpene	639	d__Bacteria;p__Proteobacteria;c__Gammaproteobacteria;o__Burkholderiales;f__Burkholderiaceae;g__PBB1;s__	1	12095
GL124_UP_concoct_211_86.region001	GL124_UP_concoct_211	4010	Others	arylpolyene	1210	d__Bacteria;p__Proteobacteria;c__Gammaproteobacteria;o__Xanthomonadales;f__Ahniellaceae;g__JADKHK01;s__	1	29316
GL135_DN_concoct_129_432.region001	GL135_DN_concoct_129	4010	Others	arylpolyene	1033	d__Bacteria;p__Proteobacteria;c__Gammaproteobacteria;o__Xanthomonadales;f__Ahniellaceae;g__JADKHK01;s__	1	7189
GL53_Down_metabat_88_sub_147.region001	GL53_Down_metabat_88_sub	4010	Others	betalactone	1087	d__Bacteria;p__Proteobacteria;c__Gammaproteobacteria;o__Burkholderiales;f__Burkholderiaceae;g__JAAFJR01;s__	1	12900
GL54_UP_metabinner_44_sub_49.region001	GL54_UP_metabinner_44_sub	4010	Others	betalactone	1087	d__Bacteria;p__Proteobacteria;c__Gammaproteobacteria;o__Burkholderiales;f__Burkholderiaceae;g__JAAFJR01;s__	1	10204
GL65_DN_metabat_156_sub_47.region001	GL65_DN_metabat_156_sub	4010	Terpene	terpene	875	d__Bacteria;p__Proteobacteria;c__Gammaproteobacteria;o__Burkholderiales;f__Burkholderiaceae;g__Schlegelella_A;s__	1	10543
GL74_DN_metabat_135_sub_122.region001	GL74_DN_metabat_135_sub	4010	Others	betalactone	1020	d__Bacteria;p__Proteobacteria;c__Gammaproteobacteria;o__Burkholderiales;f__Burkholderiaceae;g__JAAFJR01;s__	1	17717
GFS_13579_122.region001	GFS_13579	4011	RiPPs	RiPP-like	649	d__Bacteria;p__Proteobacteria;c__Gammaproteobacteria;o__Burkholderiales;f__Burkholderiaceae;g__Rhodoferax;s__	0	11728
GFS_13579_43.region001	GFS_13579	4013	Others	hserlactone	776	d__Bacteria;p__Proteobacteria;c__Gammaproteobacteria;o__Burkholderiales;f__Burkholderiaceae;g__Rhodoferax;s__	1	17735
GFS_13581_252.region001	GFS_13581	4017	PKS	T3PKS	653	d__Bacteria;p__Bacteroidota;c__Bacteroidia;o__Chitinophagales;f__Chitinophagaceae;g__Ferruginibacter;s__	1	6956
GFS_13630_168.region001	GFS_13630	4021	PKS	T1PKS.hglE-KS	1244	d__Bacteria;p__Proteobacteria;c__Gammaproteobacteria;o__Xanthomonadales;f__Ahniellaceae;g__0-14-3-00-62-12;s__	1	34364
GFS_13630_169.region001	GFS_13630	4022	Others	hserlactone	707	d__Bacteria;p__Proteobacteria;c__Gammaproteobacteria;o__Xanthomonadales;f__Ahniellaceae;g__0-14-3-00-62-12;s__	0	20618
GFS_13630_186.region001	GFS_13630	4023	Others	arylpolyene	1419	d__Bacteria;p__Proteobacteria;c__Gammaproteobacteria;o__Xanthomonadales;f__Ahniellaceae;g__0-14-3-00-62-12;s__	1	40599
GFS_13630_196.region001	GFS_13630	4024	RiPPs	RiPP-like	359	d__Bacteria;p__Proteobacteria;c__Gammaproteobacteria;o__Xanthomonadales;f__Ahniellaceae;g__0-14-3-00-62-12;s__	0	10882
GFS_13630_235.region001	GFS_13630	4025	RiPPs	RRE-containing	845	d__Bacteria;p__Proteobacteria;c__Gammaproteobacteria;o__Xanthomonadales;f__Ahniellaceae;g__0-14-3-00-62-12;s__	0	20291
GFS_13645_1.region001	GFS_13645	4026	NRPS	NRPS-like	478	d__Bacteria;p__Myxococcota;c__Polyangia;o__Polyangiales;f__Polyangiaceae;g__PMG-095;s__	1	10277
GFS_13645_1370.region001	GFS_13645	4028	PKS-NRP_Hybrids	T1PKS.NRPS	1429	d__Bacteria;p__Myxococcota;c__Polyangia;o__Polyangiales;f__Polyangiaceae;g__PMG-095;s__	1	36090
GFS_13645_176.region001	GFS_13645	4029	PKS-NRP_Hybrids	T1PKS.NRPS-like	1642	d__Bacteria;p__Myxococcota;c__Polyangia;o__Polyangiales;f__Polyangiaceae;g__PMG-095;s__	1	22126
GFS_13645_557.region001	GFS_13645	4030	NRPS	NRPS	993	d__Bacteria;p__Myxococcota;c__Polyangia;o__Polyangiales;f__Polyangiaceae;g__PMG-095;s__	1	18341
GFS_13645_713.region001	GFS_13645	4031	Terpene	terpene	541	d__Bacteria;p__Myxococcota;c__Polyangia;o__Polyangiales;f__Polyangiaceae;g__PMG-095;s__	1	7823
GFS_13645_849.region001	GFS_13645	4032	RiPPs	RiPP-like	595	d__Bacteria;p__Myxococcota;c__Polyangia;o__Polyangiales;f__Polyangiaceae;g__PMG-095;s__	1	7465
GFS_13645_861.region001	GFS_13645	4033	PKS	T1PKS	1092	d__Bacteria;p__Myxococcota;c__Polyangia;o__Polyangiales;f__Polyangiaceae;g__PMG-095;s__	1	16014
GFS_13645_897.region001	GFS_13645	4034	NRPS	NRPS	1255	d__Bacteria;p__Myxococcota;c__Polyangia;o__Polyangiales;f__Polyangiaceae;g__PMG-095;s__	1	15757
GFS_1365_102.region001	GFS_1365	4035	NRPS	NRPS-like	876	d__Bacteria;p__Myxococcota_A;c__UBA9160;o__UBA9160;f__UBA4427;g__JADJOR01;s__	1	6491
GFS_1365_310.region001	GFS_1365	4036	Others	arylpolyene	1202	d__Bacteria;p__Myxococcota_A;c__UBA9160;o__UBA9160;f__UBA4427;g__JADJOR01;s__	1	13937
GFS_13682_106.region001	GFS_13682	4037	Others	acyl_amino_acids	907	d__Bacteria;p__Proteobacteria;c__Gammaproteobacteria;o__Burkholderiales;f__Rhodocyclaceae;g__Propionivibrio;s__	1	11284
GFS_13682_433.region001	GFS_13682	4039	Others	acyl_amino_acids	1135	d__Bacteria;p__Proteobacteria;c__Gammaproteobacteria;o__Burkholderiales;f__Rhodocyclaceae;g__Propionivibrio;s__	1	15357
GFS_13688_127.region001	GFS_13688	4040	Terpene	terpene	998	d__Bacteria;p__Acidobacteriota;c__Blastocatellia;o__Pyrinomonadales;f__Pyrinomonadaceae;g__OLB17;s__	1	10261
GFS_13688_148.region001	GFS_13688	4041	NRPS	NRPS-like	1210	d__Bacteria;p__Acidobacteriota;c__Blastocatellia;o__Pyrinomonadales;f__Pyrinomonadaceae;g__OLB17;s__	1	20463
GFS_13688_291.region001	GFS_13688	4043	NRPS	NRPS-like	1205	d__Bacteria;p__Acidobacteriota;c__Blastocatellia;o__Pyrinomonadales;f__Pyrinomonadaceae;g__OLB17;s__	1	15646
GFS_1368_2.region001	GFS_1368	4044	PKS	T1PKS	944	d__Bacteria;p__Gemmatimonadota;c__Gemmatimonadetes;o__Gemmatimonadales;f__Gemmatimonadaceae;g__AG11;s__	1	9768
GFS_1368_380.region001	GFS_1368	4045	RiPPs	RiPP-like	682	d__Bacteria;p__Gemmatimonadota;c__Gemmatimonadetes;o__Gemmatimonadales;f__Gemmatimonadaceae;g__AG11;s__	1	9533
GFS_1368_502.region001	GFS_1368	4046	Terpene	terpene	652	d__Bacteria;p__Gemmatimonadota;c__Gemmatimonadetes;o__Gemmatimonadales;f__Gemmatimonadaceae;g__AG11;s__	1	8216
GFS_1368_572.region001	GFS_1368	4047	Others	siderophore	713	d__Bacteria;p__Gemmatimonadota;c__Gemmatimonadetes;o__Gemmatimonadales;f__Gemmatimonadaceae;g__AG11;s__	1	5905
GFS_1368_597.region001	GFS_1368	4048	NRPS	NRPS-like	1303	d__Bacteria;p__Gemmatimonadota;c__Gemmatimonadetes;o__Gemmatimonadales;f__Gemmatimonadaceae;g__AG11;s__	1	5548
GFS_1368_747.region001	GFS_1368	4049	RiPPs	RRE-containing	884	d__Bacteria;p__Gemmatimonadota;c__Gemmatimonadetes;o__Gemmatimonadales;f__Gemmatimonadaceae;g__AG11;s__	1	6590
GFS_13693_130.region001	GFS_13693	4050	NRPS	NRPS	340	d__Bacteria;p__Myxococcota;c__Polyangia;o__Polyangiales;f__Polyangiaceae;g__Byssovorax;s__	1	6079
GFS_13693_148.region001	GFS_13693	4051	PKS	T1PKS	630	d__Bacteria;p__Myxococcota;c__Polyangia;o__Polyangiales;f__Polyangiaceae;g__Byssovorax;s__	1	13184
GFS_13693_1570.region001	GFS_13693	4053	NRPS	NRPS	320	d__Bacteria;p__Myxococcota;c__Polyangia;o__Polyangiales;f__Polyangiaceae;g__Byssovorax;s__	1	8370
GFS_13693_165.region001	GFS_13693	4054	RiPPs	RiPP-like	440	d__Bacteria;p__Myxococcota;c__Polyangia;o__Polyangiales;f__Polyangiaceae;g__Byssovorax;s__	1	5596
GFS_13693_168.region001	GFS_13693	4055	NRPS	NRPS	476	d__Bacteria;p__Myxococcota;c__Polyangia;o__Polyangiales;f__Polyangiaceae;g__Byssovorax;s__	1	6016
GFS_13693_1844.region001	GFS_13693	4056	NRPS	NRPS-like	975	d__Bacteria;p__Myxococcota;c__Polyangia;o__Polyangiales;f__Polyangiaceae;g__Byssovorax;s__	1	7328
GFS_13693_1956.region001	GFS_13693	4057	PKS	T1PKS	831	d__Bacteria;p__Myxococcota;c__Polyangia;o__Polyangiales;f__Polyangiaceae;g__Byssovorax;s__	1	6962
GFS_13693_2122.region001	GFS_13693	4058	NRPS	NRPS	368	d__Bacteria;p__Myxococcota;c__Polyangia;o__Polyangiales;f__Polyangiaceae;g__Byssovorax;s__	1	6513
GFS_13693_2129.region001	GFS_13693	4059	Terpene	terpene	465	d__Bacteria;p__Myxococcota;c__Polyangia;o__Polyangiales;f__Polyangiaceae;g__Byssovorax;s__	1	6496
GFS_13693_2138.region001	GFS_13693	4060	NRPS	NRPS	854	d__Bacteria;p__Myxococcota;c__Polyangia;o__Polyangiales;f__Polyangiaceae;g__Byssovorax;s__	1	6453
GFS_13693_232.region001	GFS_13693	4061	NRPS	NRPS	423	d__Bacteria;p__Myxococcota;c__Polyangia;o__Polyangiales;f__Polyangiaceae;g__Byssovorax;s__	1	12872
GFS_13693_466.region001	GFS_13693	4062	PKS	T3PKS	724	d__Bacteria;p__Myxococcota;c__Polyangia;o__Polyangiales;f__Polyangiaceae;g__Byssovorax;s__	1	5399
GFS_13693_474.region001	GFS_13693	4063	NRPS	NRPS-like	512	d__Bacteria;p__Myxococcota;c__Polyangia;o__Polyangiales;f__Polyangiaceae;g__Byssovorax;s__	1	5389
GFS_13693_652.region001	GFS_13693	4064	PKS	T1PKS	1123	d__Bacteria;p__Myxococcota;c__Polyangia;o__Polyangiales;f__Polyangiaceae;g__Byssovorax;s__	1	11055
GFS_13693_663.region001	GFS_13693	4065	RiPPs	RRE-containing	823	d__Bacteria;p__Myxococcota;c__Polyangia;o__Polyangiales;f__Polyangiaceae;g__Byssovorax;s__	1	11022
GL135_DN_metabat_53_sub_659.region001	GL135_DN_metabat_53_sub	4065	RiPPs	RRE-containing	823	d__Bacteria;p__Myxococcota;c__Polyangia;o__Polyangiales;f__Polyangiaceae;g__Byssovorax;s__	1	8272
GFS_13693_836.region001	GFS_13693	4066	PKS	T1PKS	727	d__Bacteria;p__Myxococcota;c__Polyangia;o__Polyangiales;f__Polyangiaceae;g__Byssovorax;s__	1	10391
GFS_13748_251.region001	GFS_13748	4068	PKS	T3PKS	963	d__Bacteria;p__Chloroflexota;c__Chloroflexia;o__Chloroflexales;f__Chloroflexaceae;g__;s__	1	11490
GFS_13748_613.region001	GFS_13748	4069	Terpene	terpene	1138	d__Bacteria;p__Chloroflexota;c__Chloroflexia;o__Chloroflexales;f__Chloroflexaceae;g__;s__	1	9231
GFS_13754_865.region001	GFS_13754	4072	Others	arylpolyene	810	d__Bacteria;p__Proteobacteria;c__Gammaproteobacteria;o__Burkholderiales;f__Casimicrobiaceae;g__Casimicrobium;s__	1	7244
GFS_13757_1532.region001	GFS_13757	4074	NRPS	NRPS	650	d__Bacteria;p__Myxococcota;c__Polyangia;o__Polyangiales;f__Polyangiaceae;g__;s__	1	7598
GFS_13757_1541.region001	GFS_13757	4075	Terpene	terpene	424	d__Bacteria;p__Myxococcota;c__Polyangia;o__Polyangiales;f__Polyangiaceae;g__;s__	1	7573
GFS_13757_861.region001	GFS_13757	4078	RiPPs	RiPP-like	522	d__Bacteria;p__Myxococcota;c__Polyangia;o__Polyangiales;f__Polyangiaceae;g__;s__	1	8770
GFS_13757_96.region001	GFS_13757	4079	NRPS	NRPS-like.NRPS	487	d__Bacteria;p__Myxococcota;c__Polyangia;o__Polyangiales;f__Polyangiaceae;g__;s__	1	6037
GFS_1376_1.region001	GFS_1376	4080	Others	betalactone	1333	d__Bacteria;p__Proteobacteria;c__Alphaproteobacteria;o__Sphingomonadales;f__Sphingomonadaceae;g__Novosphingobium;s__	1	18122
GFS_1376_420.region001	GFS_1376	4081	Terpene	terpene	897	d__Bacteria;p__Proteobacteria;c__Alphaproteobacteria;o__Sphingomonadales;f__Sphingomonadaceae;g__Novosphingobium;s__	1	5533
GFS_1376_93.region001	GFS_1376	4082	RiPPs	lassopeptide.RRE-containing	557	d__Bacteria;p__Proteobacteria;c__Alphaproteobacteria;o__Sphingomonadales;f__Sphingomonadaceae;g__Novosphingobium;s__	1	8530
GFS_1377_39.region001	GFS_1377	4083	RiPPs	LAP	552	d__Bacteria;p__Patescibacteria;c__Saccharimonadia;o__Saccharimonadales;f__UBA4665;g__UBA4665;s__	1	12633
GFS_13822_185.region001	GFS_13822	4084	RiPPs	lassopeptide	649	d__Bacteria;p__Bacteroidota;c__Bacteroidia;o__Cytophagales;f__Spirosomaceae;g__Spirosoma;s__	1	11216
GFS_13822_643.region001	GFS_13822	4085	RiPPs	RRE-containing	437	d__Bacteria;p__Bacteroidota;c__Bacteroidia;o__Cytophagales;f__Spirosomaceae;g__Spirosoma;s__	1	7410
GFS_13822_67.region001	GFS_13822	4086	Terpene	terpene	826	d__Bacteria;p__Bacteroidota;c__Bacteroidia;o__Cytophagales;f__Spirosomaceae;g__Spirosoma;s__	1	5241
GFS_13822_689.region001	GFS_13822	4087	PKS	T3PKS	735	d__Bacteria;p__Bacteroidota;c__Bacteroidia;o__Cytophagales;f__Spirosomaceae;g__Spirosoma;s__	1	7124
GFS_13822_729.region001	GFS_13822	4088	NRPS	NRPS	892	d__Bacteria;p__Bacteroidota;c__Bacteroidia;o__Cytophagales;f__Spirosomaceae;g__Spirosoma;s__	1	6722
GFS_13822_760.region001	GFS_13822	4089	Terpene	terpene	703	d__Bacteria;p__Bacteroidota;c__Bacteroidia;o__Cytophagales;f__Spirosomaceae;g__Spirosoma;s__	1	12151
GFS_1384_415.region001	GFS_1384	4090	RiPPs	RiPP-like	571	d__Bacteria;p__Deinococcota;c__Deinococci;o__Deinococcales;f__JAAFIG01;g__;s__	1	6192
GFS_1384_656.region001	GFS_1384	4091	NRPS	NRPS	614	d__Bacteria;p__Deinococcota;c__Deinococci;o__Deinococcales;f__JAAFIG01;g__;s__	1	6415
GFS_1384_827.region001	GFS_1384	4092	RiPPs	RiPP-like	756	d__Bacteria;p__Deinococcota;c__Deinococci;o__Deinococcales;f__JAAFIG01;g__;s__	1	5797
GFS_13853_233.region001	GFS_13853	4093	Terpene	terpene	731	d__Bacteria;p__Patescibacteria;c__Saccharimonadia;o__Saccharimonadales;f__UBA4665;g__;s__	1	13153
GFS_13870_171.region001	GFS_13870	4094	RiPPs	RiPP-like	435	d__Bacteria;p__Proteobacteria;c__Gammaproteobacteria;o__Burkholderiales;f__Usitatibacteraceae;g__JAEUMZ01;s__	1	9707
GFS_13870_320.region001	GFS_13870	4095	Terpene	terpene	1245	d__Bacteria;p__Proteobacteria;c__Gammaproteobacteria;o__Burkholderiales;f__Usitatibacteraceae;g__JAEUMZ01;s__	0	21774
GFS_5737_51.region001	GFS_5737	4095	Terpene	terpene	587	d__Bacteria;p__Proteobacteria;c__Gammaproteobacteria;o__Burkholderiales;f__Burkholderiaceae;g__Rubrivivax;s__	1	20547
GFS_7451_681.region001	GFS_7451	4095	Terpene	terpene	653	d__Bacteria;p__Proteobacteria;c__Gammaproteobacteria;o__Burkholderiales;f__SG8-39;g__SZAS-79;s__	1	13111
GL29_UP_metabinner_4_100.region001	GL29_UP_metabinner_4	4095	Terpene	terpene	622	d__Bacteria;p__Proteobacteria;c__Gammaproteobacteria;o__Burkholderiales;f__RBG-16-58-11;g__RBG-16-58-11;s__	1	8277
GL53_Up_concoct_196_317.region001	GL53_Up_concoct_196	4095	Terpene	terpene	747	d__Bacteria;p__Proteobacteria;c__Gammaproteobacteria;o__Burkholderiales;f__Usitatibacteraceae;g__JAEUMZ01;s__	1	7386
GL72_DN_metabat_85_242.region001	GL72_DN_metabat_85	4095	Terpene	terpene	742	d__Bacteria;p__Proteobacteria;c__Gammaproteobacteria;o__Burkholderiales;f__Usitatibacteraceae;g__JAEUMZ01;s__	1	16978
GL92_DN_metabat_85_sub_129.region001	GL92_DN_metabat_85_sub	4095	Terpene	terpene	783	d__Bacteria;p__Proteobacteria;c__Gammaproteobacteria;o__Burkholderiales;f__Thiobacillaceae;g__;s__	1	5711
GFS_13875_1198.region001	GFS_13875	4096	RiPPs	RiPP-like	781	d__Bacteria;p__Myxococcota;c__Polyangia;o__Haliangiales;f__Haliangiaceae;g__UBA2376;s__	1	6338
GFS_13875_12.region001	GFS_13875	4097	Others	indole	692	d__Bacteria;p__Myxococcota;c__Polyangia;o__Haliangiales;f__Haliangiaceae;g__UBA2376;s__	1	11984
GFS_13875_1332.region001	GFS_13875	4098	Terpene	terpene	515	d__Bacteria;p__Myxococcota;c__Polyangia;o__Haliangiales;f__Haliangiaceae;g__UBA2376;s__	1	5326
GFS_13875_165.region001	GFS_13875	4099	RiPPs	thioamitides	716	d__Bacteria;p__Myxococcota;c__Polyangia;o__Haliangiales;f__Haliangiaceae;g__UBA2376;s__	1	11030
GFS_13875_334.region001	GFS_13875	4100	RiPPs	ranthipeptide	1388	d__Bacteria;p__Myxococcota;c__Polyangia;o__Haliangiales;f__Haliangiaceae;g__UBA2376;s__	1	16414
GFS_13877_1470.region001	GFS_13877	4101	Others	phosphonate	1046	d__Bacteria;p__Planctomycetota;c__Planctomycetia;o__Planctomycetales;f__Planctomycetaceae;g__SXXK01;s__	1	27013
GFS_13877_520.region001	GFS_13877	4102	PKS	T1PKS	1095	d__Bacteria;p__Planctomycetota;c__Planctomycetia;o__Planctomycetales;f__Planctomycetaceae;g__SXXK01;s__	1	9059
GFS_13877_885.region001	GFS_13877	4103	RiPPs	LAP	563	d__Bacteria;p__Planctomycetota;c__Planctomycetia;o__Planctomycetales;f__Planctomycetaceae;g__SXXK01;s__	1	7321
GFS_13877_936.region001	GFS_13877	4104	PKS	T1PKS	1111	d__Bacteria;p__Planctomycetota;c__Planctomycetia;o__Planctomycetales;f__Planctomycetaceae;g__SXXK01;s__	1	30392
GFS_13879_204.region001	GFS_13879	4105	Others	arylpolyene	1269	d__Bacteria;p__Planctomycetota;c__UBA11346;o__UBA11346;f__UBA11346;g__;s__	1	10426
GFS_13879_243.region001	GFS_13879	4106	Others	resorcinol	695	d__Bacteria;p__Planctomycetota;c__UBA11346;o__UBA11346;f__UBA11346;g__;s__	1	10198
GFS_13879_593.region001	GFS_13879	4107	Others	arylpolyene	809	d__Bacteria;p__Planctomycetota;c__UBA11346;o__UBA11346;f__UBA11346;g__;s__	1	7730
GFS_13879_882.region001	GFS_13879	4108	Others	arylpolyene	1472	d__Bacteria;p__Planctomycetota;c__UBA11346;o__UBA11346;f__UBA11346;g__;s__	1	13711
GFS_13892_137.region001	GFS_13892	4109	RiPPs	lassopeptide	968	d__Bacteria;p__Acidobacteriota;c__Thermoanaerobaculia;o__UBA5704;f__UBA5704;g__JAGPDF01;s__	1	20498
GFS_13892_141.region001	GFS_13892	4110	RiPPs	proteusin	949	d__Bacteria;p__Acidobacteriota;c__Thermoanaerobaculia;o__UBA5704;f__UBA5704;g__JAGPDF01;s__	1	9156
GFS_13892_312.region001	GFS_13892	4111	Others	ladderane	1494	d__Bacteria;p__Acidobacteriota;c__Thermoanaerobaculia;o__UBA5704;f__UBA5704;g__JAGPDF01;s__	1	15128
GFS_13892_408.region001	GFS_13892	4112	NRPS	NRPS-like	593	d__Bacteria;p__Acidobacteriota;c__Thermoanaerobaculia;o__UBA5704;f__UBA5704;g__JAGPDF01;s__	1	12678
GFS_13892_66.region001	GFS_13892	4113	NRPS	NRPS-like	1032	d__Bacteria;p__Acidobacteriota;c__Thermoanaerobaculia;o__UBA5704;f__UBA5704;g__JAGPDF01;s__	1	23877
GFS_13914_1448.region001	GFS_13914	4114	Terpene	terpene	498	d__Bacteria;p__Planctomycetota;c__Planctomycetia;o__Gemmatales;f__Gemmataceae;g__;s__	1	13185
GFS_13914_23.region001	GFS_13914	4115	Terpene	terpene	580	d__Bacteria;p__Planctomycetota;c__Planctomycetia;o__Gemmatales;f__Gemmataceae;g__;s__	1	5173
GFS_13914_892.region001	GFS_13914	4116	PKS	T3PKS	756	d__Bacteria;p__Planctomycetota;c__Planctomycetia;o__Gemmatales;f__Gemmataceae;g__;s__	1	7505
GFS_13943_113.region001	GFS_13943	4117	RiPPs	lanthipeptide-class-ii.proteusin	863	d__Bacteria;p__Proteobacteria;c__Gammaproteobacteria;o__Xanthomonadales;f__SZUA-5;g__;s__	1	11953
GFS_13943_489.region001	GFS_13943	4118	PKS	hglE-KS	835	d__Bacteria;p__Proteobacteria;c__Gammaproteobacteria;o__Xanthomonadales;f__SZUA-5;g__;s__	1	7337
GFS_13946_5.region001	GFS_13946	4121	Terpene	terpene	1190	d__Bacteria;p__Proteobacteria;c__Alphaproteobacteria;o__Sphingomonadales;f__Sphingomonadaceae;g__UBA1936;s__	0	22698
GFS_5749_27.region001	GFS_5749	4121	Terpene	terpene	723	d__Bacteria;p__Proteobacteria;c__Alphaproteobacteria;o__Sphingomonadales;f__Sphingomonadaceae;g__UBA1936;s__	1	7415
GL114_DN_metabat_36_294.region001	GL114_DN_metabat_36	4121	Terpene	terpene	970	d__Bacteria;p__Proteobacteria;c__Alphaproteobacteria;o__Sphingomonadales;f__Sphingomonadaceae;g__UBA1936;s__	1	13704
GL139_UP_metabat_204_149.region001	GL139_UP_metabat_204	4121	Terpene	terpene	761	d__Bacteria;p__Proteobacteria;c__Alphaproteobacteria;o__Sphingomonadales;f__Sphingomonadaceae;g__UBA1936;s__	1	5636
GL99_UP_concoct_70_117.region001	GL99_UP_concoct_70	4121	Terpene	terpene	944	d__Bacteria;p__Proteobacteria;c__Alphaproteobacteria;o__Sphingomonadales;f__Sphingomonadaceae;g__UBA1936;s__	1	11508
GFS_13951_360.region001	GFS_13951	4122	Terpene	terpene	810	d__Bacteria;p__Proteobacteria;c__Alphaproteobacteria;o__Sphingomonadales;f__Sphingomonadaceae;g__UBA1936;s__	1	8077
GFS_13951_58.region001	GFS_13951	4123	PKS	T3PKS	971	d__Bacteria;p__Proteobacteria;c__Alphaproteobacteria;o__Sphingomonadales;f__Sphingomonadaceae;g__UBA1936;s__	1	5332
GFS_13956_444.region001	GFS_13956	4125	Terpene	terpene	803	d__Bacteria;p__Proteobacteria;c__Alphaproteobacteria;o__Sphingomonadales;f__Sphingomonadaceae;g__UBA1936;s__	1	7575
GFS_13965_245.region001	GFS_13965	4127	RiPPs	RiPP-like	618	d__Bacteria;p__Myxococcota;c__Myxococcia;o__Myxococcales;f__Myxococcaceae;g__Archangium_A;s__	1	9003
GFS_13965_78.region001	GFS_13965	4130	RiPPs	thioamitides	550	d__Bacteria;p__Myxococcota;c__Myxococcia;o__Myxococcales;f__Myxococcaceae;g__Archangium_A;s__	1	13472
GFS_13965_815.region001	GFS_13965	4131	Others	arylpolyene	768	d__Bacteria;p__Myxococcota;c__Myxococcia;o__Myxococcales;f__Myxococcaceae;g__Archangium_A;s__	1	7337
GFS_13965_914.region001	GFS_13965	4132	RiPPs	lanthipeptide-class-v	611	d__Bacteria;p__Myxococcota;c__Myxococcia;o__Myxococcales;f__Myxococcaceae;g__Archangium_A;s__	1	16860
GFS_13965_976.region001	GFS_13965	4133	Terpene	terpene	835	d__Bacteria;p__Myxococcota;c__Myxococcia;o__Myxococcales;f__Myxococcaceae;g__Archangium_A;s__	1	6557
GFS_13968_519.region001	GFS_13968	4134	Terpene	terpene	786	d__Bacteria;p__Planctomycetota;c__Planctomycetia;o__Pirellulales;f__;g__;s__	1	8257
GFS_13969_1049.region001	GFS_13969	4135	PKS	T3PKS	799	d__Bacteria;p__Armatimonadota;c__Armatimonadia;o__Armatimonadales;f__Armatimonadaceae;g__JACMIU01;s__	1	6045
GFS_14001_88.region001	GFS_14001	4136	PKS	T3PKS	776	d__Bacteria;p__Bdellovibrionota;c__Bdellovibrionia;o__Bdellovibrionales;f__Bdellovibrionaceae;g__Pseudobdellovibrio;s__	1	5254
GFS_14015_314.region001	GFS_14015	4137	PKS	T3PKS	922	d__Bacteria;p__Bacteroidota;c__Bacteroidia;o__Cytophagales;f__172606-1;g__CADCTQ01;s__	1	10806
GFS_14041_322.region001	GFS_14041	4138	Others	arylpolyene	1237	d__Bacteria;p__Proteobacteria;c__Gammaproteobacteria;o__Xanthomonadales;f__Xanthomonadaceae;g__Luteimonas_C;s__	1	16838
GL139_UP_metabinner_14_29.region001	GL139_UP_metabinner_14	4138	Others	arylpolyene	1237	d__Bacteria;p__Proteobacteria;c__Gammaproteobacteria;o__Xanthomonadales;f__Rhodanobacteraceae;g__Dokdonella;s__	1	17687
GFS_14041_49.region001	GFS_14041	4139	RiPPs	RiPP-like	375	d__Bacteria;p__Proteobacteria;c__Gammaproteobacteria;o__Xanthomonadales;f__Xanthomonadaceae;g__Luteimonas_C;s__	1	5350
GFS_14050_385.region001	GFS_14050	4140	RiPPs	ranthipeptide	1032	d__Bacteria;p__Actinobacteriota;c__Acidimicrobiia;o__Acidimicrobiales;f__Ilumatobacteraceae;g__WLMZ01;s__	1	9588
GFS_14050_748.region001	GFS_14050	4141	PKS	T3PKS	1218	d__Bacteria;p__Actinobacteriota;c__Acidimicrobiia;o__Acidimicrobiales;f__Ilumatobacteraceae;g__WLMZ01;s__	1	6818
GFS_14050_793.region001	GFS_14050	4142	RiPPs	thioamitides	812	d__Bacteria;p__Actinobacteriota;c__Acidimicrobiia;o__Acidimicrobiales;f__Ilumatobacteraceae;g__WLMZ01;s__	1	14162
GFS_14120_200.region001	GFS_14120	4144	Terpene	terpene	722	d__Bacteria;p__Planctomycetota;c__Planctomycetia;o__Gemmatales;f__Gemmataceae;g__Fimbriiglobus;s__	1	5182
GFS_14120_317.region001	GFS_14120	4145	NRPS	NRPS-like	1055	d__Bacteria;p__Planctomycetota;c__Planctomycetia;o__Gemmatales;f__Gemmataceae;g__Fimbriiglobus;s__	1	11065
GFS_14120_393.region001	GFS_14120	4146	PKS	hglE-KS	1256	d__Bacteria;p__Planctomycetota;c__Planctomycetia;o__Gemmatales;f__Gemmataceae;g__Fimbriiglobus;s__	1	10501
GFS_14120_806.region001	GFS_14120	4148	PKS	T3PKS	734	d__Bacteria;p__Planctomycetota;c__Planctomycetia;o__Gemmatales;f__Gemmataceae;g__Fimbriiglobus;s__	1	7226
GFS_14122_196.region001	GFS_14122	4149	Others	arylpolyene	949	d__Bacteria;p__Proteobacteria;c__Gammaproteobacteria;o__Xanthomonadales;f__Xanthomonadaceae;g__Stenotrophomonas;s__Stenotrophomonas maltophilia	1	27970
GFS_14122_211.region001	GFS_14122	4150	RiPPs	RiPP-like	755	d__Bacteria;p__Proteobacteria;c__Gammaproteobacteria;o__Xanthomonadales;f__Xanthomonadaceae;g__Stenotrophomonas;s__Stenotrophomonas maltophilia	0	10846
GFS_14122_6.region001	GFS_14122	4152	RiPPs	RiPP-like	358	d__Bacteria;p__Proteobacteria;c__Gammaproteobacteria;o__Xanthomonadales;f__Xanthomonadaceae;g__Stenotrophomonas;s__Stenotrophomonas maltophilia	0	10876
GFS_14130_258.region001	GFS_14130	4153	Others	arylpolyene	1509	d__Bacteria;p__Proteobacteria;c__Gammaproteobacteria;o__Burkholderiales;f__Usitatibacteraceae;g__UKL13-2;s__	1	8574
GFS_14130_68.region001	GFS_14130	4154	RiPPs	RiPP-like	720	d__Bacteria;p__Proteobacteria;c__Gammaproteobacteria;o__Burkholderiales;f__Usitatibacteraceae;g__UKL13-2;s__	1	5492
GFS_14139_115.region001	GFS_14139	4155	PKS	T3PKS	721	d__Bacteria;p__Bacteroidota;c__Bacteroidia;o__Chitinophagales;f__Chitinophagaceae;g__Ferruginibacter;s__	1	5035
GFS_14183_1020.region001	GFS_14183	4157	NRPS	NRPS-like	657	d__Bacteria;p__Cyanobacteria;c__Cyanobacteriia;o__Cyanobacteriales;f__JAAUUE01;g__JAAUUE01;s__	1	6291
GFS_14214_30.region001	GFS_14214	4158	RiPPs	RRE-containing	566	d__Bacteria;p__Armatimonadota;c__Armatimonadia;o__Armatimonadales;f__Armatimonadaceae;g__JACMJB01;s__	1	6063
GFS_14245_112.region001	GFS_14245	4159	Others	resorcinol	354	d__Bacteria;p__Bacteroidota;c__Bacteroidia;o__AKYH767;f__B-17BO;g__UBA4416;s__	1	11740
GFS_14245_488.region001	GFS_14245	4161	PKS	T3PKS	915	d__Bacteria;p__Bacteroidota;c__Bacteroidia;o__AKYH767;f__B-17BO;g__UBA4416;s__	1	14288
GFS_14252_1021.region001	GFS_14252	4162	Terpene	terpene	761	d__Bacteria;p__Myxococcota;c__Polyangia;o__Polyangiales;f__Polyangiaceae;g__;s__	1	6437
GFS_14252_1086.region001	GFS_14252	4163	RiPPs	RiPP-like	565	d__Bacteria;p__Myxococcota;c__Polyangia;o__Polyangiales;f__Polyangiaceae;g__;s__	1	6134
GFS_14252_397.region001	GFS_14252	4165	RiPPs	RiPP-like	982	d__Bacteria;p__Myxococcota;c__Polyangia;o__Polyangiales;f__Polyangiaceae;g__;s__	0	10819
GFS_14252_44.region001	GFS_14252	4166	Others	phosphonate	832	d__Bacteria;p__Myxococcota;c__Polyangia;o__Polyangiales;f__Polyangiaceae;g__;s__	1	5713
GFS_14271_43.region001	GFS_14271	4171	Terpene	terpene	650	d__Bacteria;p__Chloroflexota;c__Anaerolineae;o__Aggregatilineales;f__A4b;g__;s__	1	5708
GFS_14275_713.region001	GFS_14275	4172	NRPS	NRPS-like	1033	d__Bacteria;p__Acidobacteriota;c__Blastocatellia;o__Pyrinomonadales;f__Pyrinomonadaceae;g__SXVE01;s__	1	7614
GFS_14275_884.region001	GFS_14275	4173	RiPPs	RiPP-like	775	d__Bacteria;p__Acidobacteriota;c__Blastocatellia;o__Pyrinomonadales;f__Pyrinomonadaceae;g__SXVE01;s__	1	10156
GFS_14374_16.region001	GFS_14374	4174	Terpene	terpene	732	d__Bacteria;p__Proteobacteria;c__Gammaproteobacteria;o__Burkholderiales;f__Burkholderiaceae;g__;s__	0	21751
GL104_UP_metabat_28_199.region001	GL104_UP_metabat_28	4174	Terpene	terpene	685	d__Bacteria;p__Proteobacteria;c__Gammaproteobacteria;o__Burkholderiales;f__Burkholderiaceae;g__;s__	1	18938
GFS_14374_250.region001	GFS_14374	4175	NRPS	NRPS	1155	d__Bacteria;p__Proteobacteria;c__Gammaproteobacteria;o__Burkholderiales;f__Burkholderiaceae;g__;s__	1	22132
GFS_14374_267.region001	GFS_14374	4176	Others	betalactone	1435	d__Bacteria;p__Proteobacteria;c__Gammaproteobacteria;o__Burkholderiales;f__Burkholderiaceae;g__;s__	0	25406
GL104_UP_metabat_28_270.region001	GL104_UP_metabat_28	4176	Others	betalactone	1461	d__Bacteria;p__Proteobacteria;c__Gammaproteobacteria;o__Burkholderiales;f__Burkholderiaceae;g__;s__	0	25346
GFS_14374_57.region001	GFS_14374	4177	Others	acyl_amino_acids	668	d__Bacteria;p__Proteobacteria;c__Gammaproteobacteria;o__Burkholderiales;f__Burkholderiaceae;g__;s__	1	16072
GFS_14377_522.region001	GFS_14377	4179	NRPS	NRPS	1193	d__Bacteria;p__Proteobacteria;c__Gammaproteobacteria;o__Burkholderiales;f__Burkholderiaceae;g__JAABRC01;s__	1	8596
GL12_DownB_metabinner_4_28.region001	GL12_DownB_metabinner_4	4179	NRPS	NRPS	1529	d__Bacteria;p__Proteobacteria;c__Gammaproteobacteria;o__Burkholderiales;f__Burkholderiaceae;g__JAABRC01;s__	1	39138
GFS_14385_202.region001	GFS_14385	4182	PKS-NRP_Hybrids	T1PKS.NRPS-like.NRPS	996	d__Bacteria;p__Bacteroidota;c__Bacteroidia;o__Flavobacteriales;f__Flavobacteriaceae;g__Flavobacterium;s__	1	35897
GFS_14385_223.region001	GFS_14385	4184	Others	arylpolyene	1067	d__Bacteria;p__Bacteroidota;c__Bacteroidia;o__Flavobacteriales;f__Flavobacteriaceae;g__Flavobacterium;s__	1	12536
GFS_14385_253.region001	GFS_14385	4185	Terpene	terpene	1236	d__Bacteria;p__Bacteroidota;c__Bacteroidia;o__Flavobacteriales;f__Flavobacteriaceae;g__Flavobacterium;s__	0	20840
GFS_14397_20.region001	GFS_14397	4188	NRPS	NRPS-like	705	d__Bacteria;p__Proteobacteria;c__Gammaproteobacteria;o__Burkholderiales;f__Burkholderiaceae;g__Methylibium;s__	1	6290
GFS_14456_1603.region001	GFS_14456	4190	Terpene	terpene	439	d__Bacteria;p__Myxococcota;c__Polyangia;o__Haliangiales;f__Haliangiaceae;g__JABFXX01;s__	1	5527
GFS_14456_441.region001	GFS_14456	4191	RiPPs	RiPP-like	437	d__Bacteria;p__Myxococcota;c__Polyangia;o__Haliangiales;f__Haliangiaceae;g__JABFXX01;s__	1	5651
GFS_14456_777.region001	GFS_14456	4192	RiPPs	lanthipeptide-class-i	640	d__Bacteria;p__Myxococcota;c__Polyangia;o__Haliangiales;f__Haliangiaceae;g__JABFXX01;s__	1	8253
GFS_14463_523.region001	GFS_14463	4193	RiPPs	RiPP-like	437	d__Bacteria;p__Planctomycetota;c__UBA1135;o__UBA1135;f__GCA-002686595;g__JAEUHZ01;s__	1	7431
GFS_14463_533.region001	GFS_14463	4194	PKS	T3PKS	711	d__Bacteria;p__Planctomycetota;c__UBA1135;o__UBA1135;f__GCA-002686595;g__JAEUHZ01;s__	1	7360
GFS_14463_586.region001	GFS_14463	4195	PKS	T1PKS	990	d__Bacteria;p__Planctomycetota;c__UBA1135;o__UBA1135;f__GCA-002686595;g__JAEUHZ01;s__	1	6994
GFS_14465_180.region001	GFS_14465	4196	PKS	T3PKS	1178	d__Bacteria;p__Bacteroidota;c__Bacteroidia;o__Flavobacteriales;f__Flavobacteriaceae;g__Flavobacterium;s__	1	19113
GFS_14476_504.region001	GFS_14476	4199	Others	arylpolyene	971	d__Bacteria;p__Proteobacteria;c__Gammaproteobacteria;o__Burkholderiales;f__SG8-40;g__JACQAP01;s__	1	6055
GFS_14476_522.region001	GFS_14476	4200	Terpene	terpene	834	d__Bacteria;p__Proteobacteria;c__Gammaproteobacteria;o__Burkholderiales;f__SG8-40;g__JACQAP01;s__	1	5846
GFS_14498_111.region001	GFS_14498	4201	PKS-NRP_Hybrids	T1PKS.NRPS	951	d__Bacteria;p__Cyanobacteria;c__Cyanobacteriia;o__Cyanobacteriales;f__Microcoleaceae;g__Microcoleus;s__	1	23118
GFS_14498_319.region001	GFS_14498	4202	RiPPs	RRE-containing.spliceotide	737	d__Bacteria;p__Cyanobacteria;c__Cyanobacteriia;o__Cyanobacteriales;f__Microcoleaceae;g__Microcoleus;s__	1	12552
GFS_14498_411.region001	GFS_14498	4204	PKS-NRP_Hybrids	T1PKS.NRPS	984	d__Bacteria;p__Cyanobacteria;c__Cyanobacteriia;o__Cyanobacteriales;f__Microcoleaceae;g__Microcoleus;s__	1	18181
GFS_14498_567.region001	GFS_14498	4205	PKS-NRP_Hybrids	T1PKS.NRPS-like	1439	d__Bacteria;p__Cyanobacteria;c__Cyanobacteriia;o__Cyanobacteriales;f__Microcoleaceae;g__Microcoleus;s__	1	36584
GFS_14498_575.region001	GFS_14498	4206	RiPPs	cyanobactin	555	d__Bacteria;p__Cyanobacteria;c__Cyanobacteriia;o__Cyanobacteriales;f__Microcoleaceae;g__Microcoleus;s__	1	7100
GFS_14498_801.region001	GFS_14498	4207	Terpene	terpene	455	d__Bacteria;p__Cyanobacteria;c__Cyanobacteriia;o__Cyanobacteriales;f__Microcoleaceae;g__Microcoleus;s__	1	6123
GFS_8293_754.region001	GFS_8293	4207	Terpene	terpene	217	d__Bacteria;p__Cyanobacteria;c__Cyanobacteriia;o__Cyanobacteriales;f__Microcoleaceae;g__Microcoleus;s__	1	8234
GL45_UP_concoct_105_378.region001	GL45_UP_concoct_105	4207	Terpene	terpene	330	d__Bacteria;p__Cyanobacteria;c__Cyanobacteriia;o__Cyanobacteriales;f__Microcoleaceae;g__Microcoleus;s__	1	11139
GLR56_GL46_UP_1_metabinner_1_sub_268.region001	GLR56_GL46_UP_1_metabinner_1_sub	4207	Terpene	terpene	342	d__Bacteria;p__Cyanobacteria;c__Cyanobacteriia;o__Cyanobacteriales;f__Microcoleaceae;g__Microcoleus;s__	1	17110
GFS_14498_808.region001	GFS_14498	4208	RiPPs	RRE-containing	764	d__Bacteria;p__Cyanobacteria;c__Cyanobacteriia;o__Cyanobacteriales;f__Microcoleaceae;g__Microcoleus;s__	1	6095
GFS_14498_915.region001	GFS_14498	4209	NRPS	NRPS-like	863	d__Bacteria;p__Cyanobacteria;c__Cyanobacteriia;o__Cyanobacteriales;f__Microcoleaceae;g__Microcoleus;s__	1	12892
GFS_14498_931.region001	GFS_14498	4210	RiPPs	RRE-containing	595	d__Bacteria;p__Cyanobacteria;c__Cyanobacteriia;o__Cyanobacteriales;f__Microcoleaceae;g__Microcoleus;s__	1	5635
GFS_1458_597.region001	GFS_1458	4211	RiPPs	RiPP-like	539	d__Bacteria;p__Proteobacteria;c__Gammaproteobacteria;o__Burkholderiales;f__SG8-41;g__UBA5216;s__	1	6368
GFS_1472_666.region001	GFS_1472	4212	PKS	T3PKS	725	d__Bacteria;p__Bacteroidota;c__Bacteroidia;o__Chitinophagales;f__Chitinophagaceae;g__UBA3961;s__	1	5343
GL16_Down_metabinner_8_147.region001	GL16_Down_metabinner_8	4212	PKS	T3PKS	846	d__Bacteria;p__Bacteroidota;c__Bacteroidia;o__Chitinophagales;f__Chitinophagaceae;g__UBA3961;s__	1	9436
GFS_1500_18.region001	GFS_1500	4213	NRPS	NRPS-like	1094	d__Bacteria;p__Proteobacteria;c__Alphaproteobacteria;o__Sphingomonadales;f__Sphingomonadaceae;g__Novosphingobium;s__	1	15921
GFS_1516_168.region001	GFS_1516	4214	PKS	T1PKS	1249	d__Bacteria;p__Proteobacteria;c__Alphaproteobacteria;o__Acetobacterales;f__Acetobacteraceae;g__Roseomonas_C;s__	1	13861
GFS_1516_567.region001	GFS_1516	4215	Others	arylpolyene	990	d__Bacteria;p__Proteobacteria;c__Alphaproteobacteria;o__Acetobacterales;f__Acetobacteraceae;g__Roseomonas_C;s__	1	9253
GFS_1516_68.region001	GFS_1516	4216	Terpene	terpene	525	d__Bacteria;p__Proteobacteria;c__Alphaproteobacteria;o__Acetobacterales;f__Acetobacteraceae;g__Roseomonas_C;s__	1	5561
GFS_1516_72.region001	GFS_1516	4217	Terpene	terpene	406	d__Bacteria;p__Proteobacteria;c__Alphaproteobacteria;o__Acetobacterales;f__Acetobacteraceae;g__Roseomonas_C;s__	1	5542
GFS_1516_739.region001	GFS_1516	4218	NRPS	NRPS	739	d__Bacteria;p__Proteobacteria;c__Alphaproteobacteria;o__Acetobacterales;f__Acetobacteraceae;g__Roseomonas_C;s__	1	7358
GFS_1524_286.region001	GFS_1524	4220	Others	butyrolactone	762	d__Bacteria;p__Proteobacteria;c__Gammaproteobacteria;o__Burkholderiales;f__Thiobacillaceae;g__Thiobacillus;s__	1	7872
GFS_13576_46.region001	GFS_13576	4221	RiPPs	RiPP-like	359	d__Bacteria;p__Proteobacteria;c__Gammaproteobacteria;o__Xanthomonadales;f__Xanthomonadaceae;g__Lysobacter;s__	1	6726
GFS_1524_287.region001	GFS_1524	4221	RiPPs	RiPP-like	359	d__Bacteria;p__Proteobacteria;c__Gammaproteobacteria;o__Burkholderiales;f__Thiobacillaceae;g__Thiobacillus;s__	1	6202
GL51_DN_concoct_202_sub_90.region001	GL51_DN_concoct_202_sub	4221	RiPPs	RiPP-like	376	d__Bacteria;p__Proteobacteria;c__Gammaproteobacteria;o__Xanthomonadales;f__Xanthomonadaceae;g__SCMT01;s__	1	5309
GL74_DN_concoct_234_sub_38.region001	GL74_DN_concoct_234_sub	4221	RiPPs	RiPP-like	359	d__Bacteria;p__Proteobacteria;c__Gammaproteobacteria;o__Xanthomonadales;f__Xanthomonadaceae;g__SCMT01;s__	1	7054
GFS_157_481.region001	GFS_157	4222	RiPPs	RiPP-like	743	d__Bacteria;p__Proteobacteria;c__Alphaproteobacteria;o__Rhodobacterales;f__Rhodobacteraceae;g__;s__	0	10855
GFS_157_483.region001	GFS_157	4223	Others	hserlactone	790	d__Bacteria;p__Proteobacteria;c__Alphaproteobacteria;o__Rhodobacterales;f__Rhodobacteraceae;g__;s__	1	14583
GFS_157_92.region001	GFS_157	4224	PKS	T1PKS	941	d__Bacteria;p__Proteobacteria;c__Alphaproteobacteria;o__Rhodobacterales;f__Rhodobacteraceae;g__;s__	1	5023
GFS_1590_30.region001	GFS_1590	4225	RiPPs	RiPP-like	800	d__Bacteria;p__Planctomycetota;c__PLA2;o__PLA2;f__JAEUHO01;g__JAEUHO01;s__	1	5733
GFS_1590_366.region001	GFS_1590	4226	RiPPs	RRE-containing	566	d__Bacteria;p__Planctomycetota;c__PLA2;o__PLA2;f__JAEUHO01;g__JAEUHO01;s__	1	5638
GFS_1590_587.region001	GFS_1590	4227	NRPS	NRPS-like	651	d__Bacteria;p__Planctomycetota;c__PLA2;o__PLA2;f__JAEUHO01;g__JAEUHO01;s__	1	9948
GFS_1591_142.region001	GFS_1591	4228	RiPPs	RiPP-like	454	d__Bacteria;p__Acidobacteriota;c__Blastocatellia;o__RBC074;f__RBC074;g__;s__	0	10837
GFS_1591_299.region001	GFS_1591	4231	RiPPs	RRE-containing	782	d__Bacteria;p__Acidobacteriota;c__Blastocatellia;o__RBC074;f__RBC074;g__;s__	1	11563
GFS_1591_319.region001	GFS_1591	4233	Terpene	terpene	1226	d__Bacteria;p__Acidobacteriota;c__Blastocatellia;o__RBC074;f__RBC074;g__;s__	0	21011
GFS_1591_324.region001	GFS_1591	4234	Terpene	terpene	725	d__Bacteria;p__Acidobacteriota;c__Blastocatellia;o__RBC074;f__RBC074;g__;s__	0	21956
GFS_1591_360.region001	GFS_1591	4236	NRPS	NRPS	1123	d__Bacteria;p__Acidobacteriota;c__Blastocatellia;o__RBC074;f__RBC074;g__;s__	1	16465
GFS_1591_66.region001	GFS_1591	4237	RiPPs	lassopeptide	826	d__Bacteria;p__Acidobacteriota;c__Blastocatellia;o__RBC074;f__RBC074;g__;s__	1	14086
GFS_1593_175.region001	GFS_1593	4238	Others	ectoine	820	d__Bacteria;p__Chloroflexota;c__Limnocylindria;o__QHBO01;f__QHBO01;g__CF-167;s__	1	9254
GFS_1599_374.region001	GFS_1599	4240	RiPPs	RiPP-like	769	d__Bacteria;p__Bacteroidota;c__Bacteroidia;o__Chitinophagales;f__Chitinophagaceae;g__Ferruginibacter;s__	0	12166
GFS_1599_413.region001	GFS_1599	4241	RiPPs	lanthipeptide-class-i	781	d__Bacteria;p__Bacteroidota;c__Bacteroidia;o__Chitinophagales;f__Chitinophagaceae;g__Ferruginibacter;s__	0	31263
GFS_1599_751.region001	GFS_1599	4242	Others	resorcinol	368	d__Bacteria;p__Bacteroidota;c__Bacteroidia;o__Chitinophagales;f__Chitinophagaceae;g__Ferruginibacter;s__	1	5700
GFS_159_186.region001	GFS_159	4244	NRPS	NAPAA	1127	d__Bacteria;p__Bacteroidota;c__Bacteroidia;o__Chitinophagales;f__Chitinophagaceae;g__Ferruginibacter;s__	1	28322
GFS_1600_5.region001	GFS_1600	4247	NRPS	NRPS	1483	d__Bacteria;p__Gemmatimonadota;c__Gemmatimonadetes;o__Gemmatimonadales;f__Gemmatimonadaceae;g__AG11;s__	1	27076
GFS_1600_92.region001	GFS_1600	4248	RiPPs	RRE-containing	471	d__Bacteria;p__Gemmatimonadota;c__Gemmatimonadetes;o__Gemmatimonadales;f__Gemmatimonadaceae;g__AG11;s__	1	5579
GFS_1601_61.region001	GFS_1601	4249	RiPPs	RiPP-like	645	d__Bacteria;p__Proteobacteria;c__Gammaproteobacteria;o__Burkholderiales;f__SG8-39;g__2-12-FULL-64-23;s__	1	5605
GFS_1601_94.region001	GFS_1601	4250	Terpene	terpene	484	d__Bacteria;p__Proteobacteria;c__Gammaproteobacteria;o__Burkholderiales;f__SG8-39;g__2-12-FULL-64-23;s__	1	5441
GFS_1602_313.region001	GFS_1602	4251	Terpene	terpene	376	d__Bacteria;p__Bacteroidota;c__Bacteroidia;o__Sphingobacteriales;f__Sphingobacteriaceae;g__Pelobium;s__	1	6442
GFS_1605_128.region001	GFS_1605	4252	Terpene	terpene	567	d__Bacteria;p__Planctomycetota;c__Planctomycetia;o__Planctomycetales;f__Planctomycetaceae;g__TH-plancto1;s__	1	8256
GFS_1605_156.region001	GFS_1605	4253	PKS	T1PKS	1343	d__Bacteria;p__Planctomycetota;c__Planctomycetia;o__Planctomycetales;f__Planctomycetaceae;g__TH-plancto1;s__	1	31092
GFS_1605_168.region001	GFS_1605	4254	PKS	T3PKS	1129	d__Bacteria;p__Planctomycetota;c__Planctomycetia;o__Planctomycetales;f__Planctomycetaceae;g__TH-plancto1;s__	1	21029
GFS_1605_351.region001	GFS_1605	4255	Terpene	terpene	899	d__Bacteria;p__Planctomycetota;c__Planctomycetia;o__Planctomycetales;f__Planctomycetaceae;g__TH-plancto1;s__	1	16801
GFS_1605_533.region001	GFS_1605	4256	RiPPs	RRE-containing	661	d__Bacteria;p__Planctomycetota;c__Planctomycetia;o__Planctomycetales;f__Planctomycetaceae;g__TH-plancto1;s__	1	8393
GL56_Down_concoct_50_sub_332.region001	GL56_Down_concoct_50_sub	4256	RiPPs	RRE-containing	737	d__Bacteria;p__Planctomycetota;c__Planctomycetia;o__Planctomycetales;f__Planctomycetaceae;g__TH-plancto1;s__	1	12194
GFS_1605_538.region001	GFS_1605	4257	Terpene	terpene	227	d__Bacteria;p__Planctomycetota;c__Planctomycetia;o__Planctomycetales;f__Planctomycetaceae;g__TH-plancto1;s__	1	5011
GFS_1607_240.region001	GFS_1607	4258	Terpene	terpene	456	d__Bacteria;p__Chloroflexota;c__Anaerolineae;o__Thermoflexales;f__J036;g__AQU-03;s__	1	7559
GFS_1607_44.region001	GFS_1607	4259	Terpene	terpene	731	d__Bacteria;p__Chloroflexota;c__Anaerolineae;o__Thermoflexales;f__J036;g__AQU-03;s__	1	8991
GFS_1607_887.region001	GFS_1607	4260	Terpene	terpene	985	d__Bacteria;p__Chloroflexota;c__Anaerolineae;o__Thermoflexales;f__J036;g__AQU-03;s__	1	9029
GFS_1629_159.region001	GFS_1629	4261	RiPPs	lassopeptide	707	d__Bacteria;p__Gemmatimonadota;c__Gemmatimonadetes;o__Gemmatimonadales;f__Gemmatimonadaceae;g__UBA4720;s__	1	9647
GFS_1629_525.region001	GFS_1629	4262	NRPS	NRPS-like	802	d__Bacteria;p__Gemmatimonadota;c__Gemmatimonadetes;o__Gemmatimonadales;f__Gemmatimonadaceae;g__UBA4720;s__	1	8355
GFS_162_581.region001	GFS_162	4263	NRPS	NRPS	1245	d__Bacteria;p__Proteobacteria;c__Gammaproteobacteria;o__Burkholderiales;f__Burkholderiaceae;g__CAISIP01;s__	1	20143
GFS_1649_161.region001	GFS_1649	4265	Others	hserlactone	907	d__Bacteria;p__Proteobacteria;c__Alphaproteobacteria;o__Rhodobacterales;f__Rhodobacteraceae;g__;s__	0	20882
GFS_1649_204.region001	GFS_1649	4266	Terpene	terpene	1133	d__Bacteria;p__Proteobacteria;c__Alphaproteobacteria;o__Rhodobacterales;f__Rhodobacteraceae;g__;s__	1	20250
GFS_1649_454.region001	GFS_1649	4268	Others	hserlactone	719	d__Bacteria;p__Proteobacteria;c__Alphaproteobacteria;o__Rhodobacterales;f__Rhodobacteraceae;g__;s__	1	12978
GFS_1653_174.region001	GFS_1653	4269	RiPPs	RiPP-like	432	d__Bacteria;p__Proteobacteria;c__Alphaproteobacteria;o__Rickettsiales;f__SXRF01;g__SXRF01;s__	1	5765
GFS_1656_127.region001	GFS_1656	4270	RiPPs	RRE-containing	1283	d__Bacteria;p__Bacteroidota;c__Bacteroidia;o__Chitinophagales;f__Chitinophagaceae;g__Segetibacter;s__	1	19743
GFS_1656_142.region001	GFS_1656	4271	PKS	T3PKS	1412	d__Bacteria;p__Bacteroidota;c__Bacteroidia;o__Chitinophagales;f__Chitinophagaceae;g__Segetibacter;s__	0	41080
GFS_1656_184.region001	GFS_1656	4272	Terpene	terpene	713	d__Bacteria;p__Bacteroidota;c__Bacteroidia;o__Chitinophagales;f__Chitinophagaceae;g__Segetibacter;s__	1	15304
GFS_1656_190.region001	GFS_1656	4273	Terpene	terpene	987	d__Bacteria;p__Bacteroidota;c__Bacteroidia;o__Chitinophagales;f__Chitinophagaceae;g__Segetibacter;s__	0	21140
GFS_1656_41.region001	GFS_1656	4274	NRPS	NAPAA	1139	d__Bacteria;p__Bacteroidota;c__Bacteroidia;o__Chitinophagales;f__Chitinophagaceae;g__Segetibacter;s__	0	33948
GFS_1657_673.region001	GFS_1657	4277	Terpene	terpene	570	d__Bacteria;p__Planctomycetota;c__Planctomycetia;o__Planctomycetales;f__Planctomycetaceae;g__TH-plancto1;s__	1	9960
GFS_1658_360.region001	GFS_1658	4279	NRPS	NRPS-like	634	d__Bacteria;p__Proteobacteria;c__Gammaproteobacteria;o__Burkholderiales;f__JAEUOS01;g__JAEUOS01;s__	1	9059
GFS_1675_318.region001	GFS_1675	4280	Terpene	terpene	660	d__Bacteria;p__Gemmatimonadota;c__Gemmatimonadetes;o__Gemmatimonadales;f__Gemmatimonadaceae;g__PNKF01;s__	1	11745
GFS_167_8.region001	GFS_167	4284	RiPPs	redox-cofactor	853	d__Bacteria;p__Proteobacteria;c__Gammaproteobacteria;o__Burkholderiales;f__Burkholderiaceae;g__CAILRJ01;s__	1	19585
GFS_168_297.region001	GFS_168	4285	Others	arylpolyene	1248	d__Bacteria;p__Proteobacteria;c__Gammaproteobacteria;o__Burkholderiales;f__SG8-41;g__UBA5216;s__	1	24488
GFS_168_397.region001	GFS_168	4286	Others	resorcinol	759	d__Bacteria;p__Proteobacteria;c__Gammaproteobacteria;o__Burkholderiales;f__SG8-41;g__UBA5216;s__	1	8774
GFS_168_630.region001	GFS_168	4287	NRPS	NRPS-like	791	d__Bacteria;p__Proteobacteria;c__Gammaproteobacteria;o__Burkholderiales;f__SG8-41;g__UBA5216;s__	1	14570
GFS_1696_108.region001	GFS_1696	4288	Terpene	terpene	696	d__Bacteria;p__Patescibacteria;c__Saccharimonadia;o__Saccharimonadales;f__JACDFO01;g__;s__	1	6497
GFS_1709_240.region001	GFS_1709	4289	Others	resorcinol.arylpolyene	861	d__Bacteria;p__Bacteroidota;c__Bacteroidia;o__AKYH767-A;f__JABDAW01;g__;s__	1	5809
GFS_171_186.region001	GFS_171	4290	RiPPs	RRE-containing	492	d__Bacteria;p__Gemmatimonadota;c__Gemmatimonadetes;o__Gemmatimonadales;f__Gemmatimonadaceae;g__JABFXC01;s__	1	5024
GFS_171_5.region001	GFS_171	4291	RiPPs	lassopeptide	603	d__Bacteria;p__Gemmatimonadota;c__Gemmatimonadetes;o__Gemmatimonadales;f__Gemmatimonadaceae;g__JABFXC01;s__	1	14481
GFS_1749_110.region001	GFS_1749	4292	Terpene	terpene	676	d__Bacteria;p__Verrucomicrobiota;c__Verrucomicrobiae;o__Chthoniobacterales;f__Chthoniobacteraceae;g__;s__	1	13765
GFS_1749_152.region001	GFS_1749	4293	RiPPs	RiPP-like	511	d__Bacteria;p__Verrucomicrobiota;c__Verrucomicrobiae;o__Chthoniobacterales;f__Chthoniobacteraceae;g__;s__	1	5661
GFS_1749_197.region001	GFS_1749	4294	Terpene	terpene	511	d__Bacteria;p__Verrucomicrobiota;c__Verrucomicrobiae;o__Chthoniobacterales;f__Chthoniobacteraceae;g__;s__	1	12856
GFS_1749_292.region001	GFS_1749	4295	RiPPs	RiPP-like	506	d__Bacteria;p__Verrucomicrobiota;c__Verrucomicrobiae;o__Chthoniobacterales;f__Chthoniobacteraceae;g__;s__	1	5288
GFS_1749_368.region001	GFS_1749	4296	Terpene	terpene	518	d__Bacteria;p__Verrucomicrobiota;c__Verrucomicrobiae;o__Chthoniobacterales;f__Chthoniobacteraceae;g__;s__	1	6760
GFS_1749_412.region001	GFS_1749	4297	Terpene	terpene	713	d__Bacteria;p__Verrucomicrobiota;c__Verrucomicrobiae;o__Chthoniobacterales;f__Chthoniobacteraceae;g__;s__	1	15628
GL74_DN_concoct_196_92.region001	GL74_DN_concoct_196	4297	Terpene	terpene	590	d__Bacteria;p__Verrucomicrobiota;c__Verrucomicrobiae;o__Chthoniobacterales;f__Chthoniobacteraceae;g__;s__	1	13672
GFS_1749_478.region001	GFS_1749	4298	Others	ladderane	939	d__Bacteria;p__Verrucomicrobiota;c__Verrucomicrobiae;o__Chthoniobacterales;f__Chthoniobacteraceae;g__;s__	1	17022
GFS_1749_519.region001	GFS_1749	4299	PKS-NRP_Hybrids	T1PKS.NRPS	1482	d__Bacteria;p__Verrucomicrobiota;c__Verrucomicrobiae;o__Chthoniobacterales;f__Chthoniobacteraceae;g__;s__	1	38787
GFS_1750_132.region001	GFS_1750	4300	RiPPs	RRE-containing	968	d__Bacteria;p__Bdellovibrionota;c__Bdellovibrionia;o__Bdellovibrionales;f__UBA6776;g__;s__	1	9245
GFS_1761_425.region001	GFS_1761	4302	Terpene	terpene	1111	d__Bacteria;p__Proteobacteria;c__Alphaproteobacteria;o__Rhizobiales;f__Aestuariivirgaceae;g__Aestuariivirga;s__	1	15901
GFS_1761_439.region001	GFS_1761	4303	RiPPs	RiPP-like	760	d__Bacteria;p__Proteobacteria;c__Alphaproteobacteria;o__Rhizobiales;f__Aestuariivirgaceae;g__Aestuariivirga;s__	0	10843
GFS_1761_449.region001	GFS_1761	4304	RiPPs	RiPP-like	506	d__Bacteria;p__Proteobacteria;c__Alphaproteobacteria;o__Rhizobiales;f__Aestuariivirgaceae;g__Aestuariivirga;s__	1	7214
GFS_1761_460.region001	GFS_1761	4305	RiPPs	thioamitides	1024	d__Bacteria;p__Proteobacteria;c__Alphaproteobacteria;o__Rhizobiales;f__Aestuariivirgaceae;g__Aestuariivirga;s__	1	17818
GFS_1762_381.region001	GFS_1762	4306	RiPPs	RiPP-like	403	d__Bacteria;p__Myxococcota;c__Polyangia;o__Polyangiales;f__Sandaracinaceae;g__;s__	1	9111
GFS_1762_472.region001	GFS_1762	4307	RiPPs	RiPP-like	359	d__Bacteria;p__Myxococcota;c__Polyangia;o__Polyangiales;f__Sandaracinaceae;g__;s__	1	6042
GFS_1762_478.region001	GFS_1762	4308	NRPS	NRPS-like	770	d__Bacteria;p__Myxococcota;c__Polyangia;o__Polyangiales;f__Sandaracinaceae;g__;s__	1	6214
GFS_1762_699.region001	GFS_1762	4309	RiPPs	RiPP-like	507	d__Bacteria;p__Myxococcota;c__Polyangia;o__Polyangiales;f__Sandaracinaceae;g__;s__	1	7980
337R_metabinner_26_sub_107.region001	337R_metabinner_26_sub	4312	RiPPs	RiPP-like	615	d__Bacteria;p__Proteobacteria;c__Alphaproteobacteria;o__Sphingomonadales;f__Sphingomonadaceae;g__Novosphingobium;s__	1	6840
GFS_1770_410.region001	GFS_1770	4312	RiPPs	RiPP-like	664	d__Bacteria;p__Proteobacteria;c__Alphaproteobacteria;o__Sphingomonadales;f__Sphingomonadaceae;g__Novosphingobium;s__	0	10825
GFS_1849_463.region001	GFS_1849	4312	RiPPs	RiPP-like	657	d__Bacteria;p__Proteobacteria;c__Alphaproteobacteria;o__Sphingomonadales;f__Sphingomonadaceae;g__Novosphingobium;s__	1	6347
GFS_7934_363.region001	GFS_7934	4312	RiPPs	RiPP-like	664	d__Bacteria;p__Proteobacteria;c__Alphaproteobacteria;o__Sphingomonadales;f__Sphingomonadaceae;g__Novosphingobium;s__	1	9010
GFS_9260_59.region001	GFS_9260	4312	RiPPs	RiPP-like	614	d__Bacteria;p__Proteobacteria;c__Alphaproteobacteria;o__Sphingomonadales;f__Sphingomonadaceae;g__Novosphingobium;s__	1	5139
GL116_UP_metabinner_4_28.region001	GL116_UP_metabinner_4	4312	RiPPs	RiPP-like	752	d__Bacteria;p__Proteobacteria;c__Alphaproteobacteria;o__Sphingomonadales;f__Sphingomonadaceae;g__Novosphingobium;s__	1	10269
GL47_Up_metabat_78_sub_267.region001	GL47_Up_metabat_78_sub	4312	RiPPs	RiPP-like	661	d__Bacteria;p__Proteobacteria;c__Alphaproteobacteria;o__Sphingomonadales;f__Sphingomonadaceae;g__Novosphingobium;s__	1	7896
GL61_DN_concoct_17_27.region001	GL61_DN_concoct_17	4312	RiPPs	RiPP-like	616	d__Bacteria;p__Proteobacteria;c__Alphaproteobacteria;o__Sphingomonadales;f__Sphingomonadaceae;g__Novosphingobium;s__	1	7782
GL65_DN_concoct_57_112.region001	GL65_DN_concoct_57	4312	RiPPs	RiPP-like	752	d__Bacteria;p__Proteobacteria;c__Alphaproteobacteria;o__Sphingomonadales;f__Sphingomonadaceae;g__Novosphingobium;s__	0	10834
GFS_1789_394.region001	GFS_1789	4316	RiPPs	RiPP-like	631	d__Bacteria;p__Proteobacteria;c__Gammaproteobacteria;o__Burkholderiales;f__Burkholderiaceae;g__JAAFJR01;s__	0	10873
GFS_6950_244.region001	GFS_6950	4316	RiPPs	RiPP-like	631	d__Bacteria;p__Proteobacteria;c__Gammaproteobacteria;o__Burkholderiales;f__Burkholderiaceae;g__JAAFJR01;s__	0	10873
GFS_9151_156.region001	GFS_9151	4316	RiPPs	RiPP-like	694	d__Bacteria;p__Proteobacteria;c__Gammaproteobacteria;o__Burkholderiales;f__Burkholderiaceae;g__JAAFJR01;s__	1	7000
GFS_9203_141.region001	GFS_9203	4316	RiPPs	RiPP-like	355	d__Bacteria;p__Proteobacteria;c__Gammaproteobacteria;o__Burkholderiales;f__Burkholderiaceae;g__JAAFJR01;s__JAAFJR01 sp013298815	1	7485
GL124_UP_concoct_70_sub_64.region001	GL124_UP_concoct_70_sub	4316	RiPPs	RiPP-like	694	d__Bacteria;p__Proteobacteria;c__Gammaproteobacteria;o__Burkholderiales;f__Burkholderiaceae;g__JAAFJR01;s__	1	7364
GL74_DN_metabat_135_sub_147.region001	GL74_DN_metabat_135_sub	4316	RiPPs	RiPP-like	564	d__Bacteria;p__Proteobacteria;c__Gammaproteobacteria;o__Burkholderiales;f__Burkholderiaceae;g__JAAFJR01;s__	0	10924
GLR80_GL56_UP_1_concoct_68_54.region001	GLR80_GL56_UP_1_concoct_68	4316	RiPPs	RiPP-like	694	d__Bacteria;p__Proteobacteria;c__Gammaproteobacteria;o__Burkholderiales;f__Burkholderiaceae;g__JAAFIP01;s__	0	10978
GFS_179_600.region001	GFS_179	4317	PKS	T3PKS	912	d__Bacteria;p__Bdellovibrionota;c__Bdellovibrionia;o__Bdellovibrionales;f__Bdellovibrionaceae;g__Pseudobdellovibrio;s__	1	6086
GFS_3818_228.region001	GFS_3818	4317	PKS	T3PKS	1179	d__Bacteria;p__Bdellovibrionota;c__Bdellovibrionia;o__Bdellovibrionales;f__Bdellovibrionaceae;g__Pseudobdellovibrio;s__	1	8883
GL22_UP_concoct_73_347.region001	GL22_UP_concoct_73	4317	PKS	T3PKS	1246	d__Bacteria;p__Bdellovibrionota;c__Bdellovibrionia;o__Bdellovibrionales;f__Bdellovibrionaceae;g__Pseudobdellovibrio;s__	1	6194
GFS_1844_583.region001	GFS_1844	4320	Terpene	terpene	879	d__Bacteria;p__Verrucomicrobiota;c__Verrucomicrobiae;o__Pedosphaerales;f__JADJPG01;g__JADJPG01;s__	1	20028
GFS_1844_816.region001	GFS_1844	4321	Terpene	terpene	663	d__Bacteria;p__Verrucomicrobiota;c__Verrucomicrobiae;o__Pedosphaerales;f__JADJPG01;g__JADJPG01;s__	1	10930
GFS_1844_831.region001	GFS_1844	4322	Terpene	terpene	368	d__Bacteria;p__Verrucomicrobiota;c__Verrucomicrobiae;o__Pedosphaerales;f__JADJPG01;g__JADJPG01;s__	1	6531
GFS_1844_832.region001	GFS_1844	4323	Terpene	terpene	929	d__Bacteria;p__Verrucomicrobiota;c__Verrucomicrobiae;o__Pedosphaerales;f__JADJPG01;g__JADJPG01;s__	1	10587
GFS_1849_42.region001	GFS_1849	4324	NRPS	thioamide-NRP	1389	d__Bacteria;p__Proteobacteria;c__Alphaproteobacteria;o__Sphingomonadales;f__Sphingomonadaceae;g__Novosphingobium;s__	1	14770
GFS_1849_425.region001	GFS_1849	4325	RiPPs	lassopeptide	621	d__Bacteria;p__Proteobacteria;c__Alphaproteobacteria;o__Sphingomonadales;f__Sphingomonadaceae;g__Novosphingobium;s__	1	7021
GFS_1902_25.region001	GFS_1902	4330	Others	acyl_amino_acids	558	d__Bacteria;p__Patescibacteria;c__Paceibacteria;o__UBA9983_A;f__UBA6899;g__MHLP01;s__	1	5459
GFS_190_16.region001	GFS_190	4331	NRPS	NAPAA	1044	d__Bacteria;p__Bacteroidota;c__Bacteroidia;o__Cytophagales;f__Hymenobacteraceae;g__Hymenobacter;s__	1	14161
GFS_1911_363.region001	GFS_1911	4334	NRPS	NRPS-like	905	d__Bacteria;p__Proteobacteria;c__Alphaproteobacteria;o__Rhodobacterales;f__Rhodobacteraceae;g__JACMNW01;s__	1	7341
GFS_1911_458.region001	GFS_1911	4336	PKS-NRP_Hybrids	T1PKS.NRPS-like	828	d__Bacteria;p__Proteobacteria;c__Alphaproteobacteria;o__Rhodobacterales;f__Rhodobacteraceae;g__JACMNW01;s__	1	6293
GFS_11612_144.region001	GFS_11612	4337	Terpene	terpene	715	d__Bacteria;p__Proteobacteria;c__Alphaproteobacteria;o__Rhodobacterales;f__Rhodobacteraceae;g__JACMNW01;s__	0	20774
GFS_1911_607.region001	GFS_1911	4337	Terpene	terpene	652	d__Bacteria;p__Proteobacteria;c__Alphaproteobacteria;o__Rhodobacterales;f__Rhodobacteraceae;g__JACMNW01;s__	1	12263
GFS_1943_655.region001	GFS_1943	4341	Terpene	terpene	594	d__Bacteria;p__Actinobacteriota;c__Actinomycetia;o__Mycobacteriales;f__SCTD01;g__;s__	1	5953
GFS_11626_304.region001	GFS_11626	4343	RiPPs	RiPP-like	650	d__Bacteria;p__Proteobacteria;c__Alphaproteobacteria;o__Caulobacterales;f__Caulobacteraceae;g__Phenylobacterium;s__	1	5629
GFS_1973_319.region001	GFS_1973	4343	RiPPs	RiPP-like	437	d__Bacteria;p__Proteobacteria;c__Alphaproteobacteria;o__Caulobacterales;f__Caulobacteraceae;g__Phenylobacterium;s__	1	6878
GFS_1973_93.region001	GFS_1973	4344	RiPPs	RiPP-like	613	d__Bacteria;p__Proteobacteria;c__Alphaproteobacteria;o__Caulobacterales;f__Caulobacteraceae;g__Phenylobacterium;s__	1	9164
GFS_1997_129.region001	GFS_1997	4345	PKS	T3PKS	1122	d__Bacteria;p__Verrucomicrobiota;c__Verrucomicrobiae;o__Verrucomicrobiales;f__Akkermansiaceae;g__Luteolibacter;s__	1	8371
GFS_1997_275.region001	GFS_1997	4346	PKS	T1PKS	1183	d__Bacteria;p__Verrucomicrobiota;c__Verrucomicrobiae;o__Verrucomicrobiales;f__Akkermansiaceae;g__Luteolibacter;s__	1	15019
GFS_1997_426.region001	GFS_1997	4347	Others	ladderane	1014	d__Bacteria;p__Verrucomicrobiota;c__Verrucomicrobiae;o__Verrucomicrobiales;f__Akkermansiaceae;g__Luteolibacter;s__	1	11462
GFS_1997_65.region001	GFS_1997	4348	Terpene	terpene	472	d__Bacteria;p__Verrucomicrobiota;c__Verrucomicrobiae;o__Verrucomicrobiales;f__Akkermansiaceae;g__Luteolibacter;s__	1	9179
GFS_2025_112.region001	GFS_2025	4350	RiPPs	lassopeptide	1125	d__Bacteria;p__Acidobacteriota;c__Vicinamibacteria;o__Vicinamibacterales;f__2-12-FULL-66-21;g__2-12-FULL-66-21;s__	1	13854
GFS_2025_315.region001	GFS_2025	4351	PKS-NRP_Hybrids	T1PKS.NRPS-like	947	d__Bacteria;p__Acidobacteriota;c__Vicinamibacteria;o__Vicinamibacterales;f__2-12-FULL-66-21;g__2-12-FULL-66-21;s__	1	5841
GFS_2025_355.region001	GFS_2025	4352	Terpene	terpene	1050	d__Bacteria;p__Acidobacteriota;c__Vicinamibacteria;o__Vicinamibacterales;f__2-12-FULL-66-21;g__2-12-FULL-66-21;s__	1	6976
GFS_2025_404.region001	GFS_2025	4353	PKS	T3PKS	725	d__Bacteria;p__Acidobacteriota;c__Vicinamibacteria;o__Vicinamibacterales;f__2-12-FULL-66-21;g__2-12-FULL-66-21;s__	1	8135
GFS_2025_436.region001	GFS_2025	4354	NRPS	NRPS-like	714	d__Bacteria;p__Acidobacteriota;c__Vicinamibacteria;o__Vicinamibacterales;f__2-12-FULL-66-21;g__2-12-FULL-66-21;s__	1	8924
GFS_2025_445.region001	GFS_2025	4355	NRPS	NRPS	1628	d__Bacteria;p__Acidobacteriota;c__Vicinamibacteria;o__Vicinamibacterales;f__2-12-FULL-66-21;g__2-12-FULL-66-21;s__	1	14282
GFS_2025_528.region001	GFS_2025	4356	PKS	T1PKS	1071	d__Bacteria;p__Acidobacteriota;c__Vicinamibacteria;o__Vicinamibacterales;f__2-12-FULL-66-21;g__2-12-FULL-66-21;s__	1	16896
GFS_2025_571.region001	GFS_2025	4357	PKS	T3PKS	597	d__Bacteria;p__Acidobacteriota;c__Vicinamibacteria;o__Vicinamibacterales;f__2-12-FULL-66-21;g__2-12-FULL-66-21;s__	1	6306
GFS_2040_1.region001	GFS_2040	4365	RiPPs	RiPP-like	610	d__Bacteria;p__Myxococcota;c__Polyangia;o__Polyangiales;f__Polyangiaceae;g__SXNL01;s__	1	6799
GFS_2040_1122.region001	GFS_2040	4366	PKS	hglE-KS	761	d__Bacteria;p__Myxococcota;c__Polyangia;o__Polyangiales;f__Polyangiaceae;g__SXNL01;s__	1	10570
GFS_2040_1185.region001	GFS_2040	4367	Others	phosphonate	1021	d__Bacteria;p__Myxococcota;c__Polyangia;o__Polyangiales;f__Polyangiaceae;g__SXNL01;s__	1	7862
GFS_2040_1391.region001	GFS_2040	4368	NRPS	NRPS-like	1070	d__Bacteria;p__Myxococcota;c__Polyangia;o__Polyangiales;f__Polyangiaceae;g__SXNL01;s__	1	9387
GFS_2040_568.region001	GFS_2040	4369	RiPPs	RRE-containing	830	d__Bacteria;p__Myxococcota;c__Polyangia;o__Polyangiales;f__Polyangiaceae;g__SXNL01;s__	1	13464
GFS_2040_841.region001	GFS_2040	4370	RiPPs	RiPP-like	627	d__Bacteria;p__Myxococcota;c__Polyangia;o__Polyangiales;f__Polyangiaceae;g__SXNL01;s__	1	7514
GFS_2050_132.region001	GFS_2050	4371	RiPPs	RRE-containing	589	d__Bacteria;p__Gemmatimonadota;c__Gemmatimonadetes;o__Gemmatimonadales;f__JACORV01;g__;s__	1	14011
GFS_10508_228.region001	GFS_10508	4372	Terpene	terpene	636	d__Bacteria;p__Proteobacteria;c__Gammaproteobacteria;o__Burkholderiales;f__SG8-41;g__PALSA-1004;s__	1	6925
GFS_1524_121.region001	GFS_1524	4372	Terpene	terpene	691	d__Bacteria;p__Proteobacteria;c__Gammaproteobacteria;o__Burkholderiales;f__Thiobacillaceae;g__Thiobacillus;s__	1	17790
GFS_2051_171.region001	GFS_2051	4372	Terpene	terpene	547	d__Bacteria;p__Proteobacteria;c__Gammaproteobacteria;o__Burkholderiales;f__Rhodocyclaceae;g__;s__	1	12012
GFS_2780_134.region001	GFS_2780	4372	Terpene	terpene	879	d__Bacteria;p__Proteobacteria;c__Gammaproteobacteria;o__Burkholderiales;f__Rhodocyclaceae;g__Rugosibacter;s__	1	13917
GFS_7836_118.region001	GFS_7836	4372	Terpene	terpene	903	d__Bacteria;p__Proteobacteria;c__Gammaproteobacteria;o__Burkholderiales;f__Rhodocyclaceae;g__;s__	1	15533
GFS_8094_188.region001	GFS_8094	4372	Terpene	terpene	592	d__Bacteria;p__Proteobacteria;c__Gammaproteobacteria;o__Burkholderiales;f__Rhodocyclaceae;g__;s__	1	13171
GFS_982_96.region001	GFS_982	4372	Terpene	terpene	609	d__Bacteria;p__Proteobacteria;c__Gammaproteobacteria;o__Burkholderiales;f__Rhodocyclaceae;g__PNJM01;s__	1	20942
GL100_DN_metabat_24_sub_49.region001	GL100_DN_metabat_24_sub	4372	Terpene	terpene	585	d__Bacteria;p__Proteobacteria;c__Gammaproteobacteria;o__Burkholderiales;f__Rhodocyclaceae;g__;s__	1	5682
GL140_2_concoct_208_sub_238.region001	GL140_2_concoct_208_sub	4372	Terpene	terpene	724	d__Bacteria;p__Proteobacteria;c__Gammaproteobacteria;o__Burkholderiales;f__SG8-39;g__RBG-16-66-20;s__	1	8057
GFS_2051_198.region001	GFS_2051	4373	RiPPs	RiPP-like	936	d__Bacteria;p__Proteobacteria;c__Gammaproteobacteria;o__Burkholderiales;f__Rhodocyclaceae;g__;s__	1	7071
GFS_11554_760.region001	GFS_11554	4375	Terpene	terpene	675	d__Bacteria;p__Planctomycetota;c__Planctomycetia;o__Pirellulales;f__Pirellulaceae;g__Pirellula_B;s__	1	6455
GFS_2055_167.region001	GFS_2055	4375	Terpene	terpene	1003	d__Bacteria;p__Planctomycetota;c__Planctomycetia;o__Pirellulales;f__Pirellulaceae;g__Pirellula_B;s__	1	14112
GL115_DN_metabinner_5_sub_297.region001	GL115_DN_metabinner_5_sub	4375	Terpene	terpene	782	d__Bacteria;p__Planctomycetota;c__Planctomycetia;o__Pirellulales;f__Pirellulaceae;g__Pirellula_B;s__	1	8167
GL35_DN_concoct_8_496.region001	GL35_DN_concoct_8	4375	Terpene	terpene	1091	d__Bacteria;p__Planctomycetota;c__Planctomycetia;o__Pirellulales;f__Pirellulaceae;g__Pirellula_B;s__	1	21256
GFS_2055_399.region001	GFS_2055	4377	PKS	T3PKS	972	d__Bacteria;p__Planctomycetota;c__Planctomycetia;o__Pirellulales;f__Pirellulaceae;g__Pirellula_B;s__	1	20527
GFS_2055_591.region001	GFS_2055	4378	Terpene	terpene	1007	d__Bacteria;p__Planctomycetota;c__Planctomycetia;o__Pirellulales;f__Pirellulaceae;g__Pirellula_B;s__	1	12498
GFS_2055_932.region001	GFS_2055	4379	RiPPs	RiPP-like	911	d__Bacteria;p__Planctomycetota;c__Planctomycetia;o__Pirellulales;f__Pirellulaceae;g__Pirellula_B;s__	0	10975
GFS_2055_966.region001	GFS_2055	4380	NRPS	NRPS-like	858	d__Bacteria;p__Planctomycetota;c__Planctomycetia;o__Pirellulales;f__Pirellulaceae;g__Pirellula_B;s__	1	14252
GFS_2058_166.region001	GFS_2058	4381	PKS	T1PKS	956	d__Bacteria;p__Bdellovibrionota;c__Bdellovibrionia;o__Bdellovibrionales;f__Bdellovibrionaceae;g__;s__	1	7509
GFS_3993_657.region001	GFS_3993	4381	PKS	T1PKS	898	d__Bacteria;p__Bdellovibrionota;c__Bdellovibrionia;o__Bdellovibrionales;f__Bdellovibrionaceae;g__;s__	1	8300
GL95_DN_concoct_12_sub_392.region001	GL95_DN_concoct_12_sub	4381	PKS	T1PKS	975	d__Bacteria;p__Bdellovibrionota;c__Bdellovibrionia;o__Bdellovibrionales;f__Bdellovibrionaceae;g__;s__	1	6709
GFS_2073_118.region001	GFS_2073	4382	Terpene	terpene	595	d__Bacteria;p__Actinobacteriota;c__Actinomycetia;o__Actinomycetales;f__Dermatophilaceae;g__UBA4719;s__	1	6360
GFS_2073_506.region001	GFS_2073	4383	Others	betalactone	660	d__Bacteria;p__Actinobacteriota;c__Actinomycetia;o__Actinomycetales;f__Dermatophilaceae;g__UBA4719;s__	1	13546
GFS_2106_319.region001	GFS_2106	4384	Terpene	terpene	496	d__Bacteria;p__Armatimonadota;c__Chthonomonadetes;o__Chthonomonadales;f__Chthonomonadaceae;g__;s__	1	7233
GFS_2106_492.region001	GFS_2106	4385	Terpene	terpene	523	d__Bacteria;p__Armatimonadota;c__Chthonomonadetes;o__Chthonomonadales;f__Chthonomonadaceae;g__;s__	1	7963
GFS_9681_276.region001	GFS_9681	4385	Terpene	terpene	553	d__Bacteria;p__Armatimonadota;c__Chthonomonadetes;o__Chthonomonadales;f__Chthonomonadaceae;g__;s__	1	14157
GFS_2106_80.region001	GFS_2106	4386	PKS-NRP_Hybrids	T1PKS.NRPS-like	705	d__Bacteria;p__Armatimonadota;c__Chthonomonadetes;o__Chthonomonadales;f__Chthonomonadaceae;g__;s__	1	5266
GFS_2111_174.region001	GFS_2111	4387	RiPPs	ranthipeptide	482	d__Bacteria;p__Acidobacteriota;c__Vicinamibacteria;o__Vicinamibacterales;f__SCN-69-37;g__SCUN01;s__	1	5294
GFS_2111_343.region001	GFS_2111	4388	NRPS	NRPS-like	654	d__Bacteria;p__Acidobacteriota;c__Vicinamibacteria;o__Vicinamibacterales;f__SCN-69-37;g__SCUN01;s__	1	5983
GFS_2111_35.region001	GFS_2111	4389	RiPPs	RRE-containing	938	d__Bacteria;p__Acidobacteriota;c__Vicinamibacteria;o__Vicinamibacterales;f__SCN-69-37;g__SCUN01;s__	1	11300
GFS_2111_361.region001	GFS_2111	4390	Terpene	terpene	818	d__Bacteria;p__Acidobacteriota;c__Vicinamibacteria;o__Vicinamibacterales;f__SCN-69-37;g__SCUN01;s__	1	5230
GFS_2112_202.region001	GFS_2112	4391	PKS	T3PKS	909	d__Bacteria;p__Bacteroidota;c__Bacteroidia;o__AKYH767;f__B-17BO;g__UBA2475;s__	1	8196
GFS_2113_125.region001	GFS_2113	4392	NRPS	NRPS-like	991	d__Bacteria;p__Proteobacteria;c__Gammaproteobacteria;o__Ga0077536;f__Ga0077536;g__CAIKBL01;s__	1	7183
GFS_2113_146.region001	GFS_2113	4394	NRPS	NRPS-like	1483	d__Bacteria;p__Proteobacteria;c__Gammaproteobacteria;o__Ga0077536;f__Ga0077536;g__CAIKBL01;s__	1	15003
GFS_2113_190.region001	GFS_2113	4395	Others	betalactone	974	d__Bacteria;p__Proteobacteria;c__Gammaproteobacteria;o__Ga0077536;f__Ga0077536;g__CAIKBL01;s__	1	19381
GFS_7618_172.region001	GFS_7618	4395	Others	betalactone	866	d__Bacteria;p__Proteobacteria;c__Gammaproteobacteria;o__Ga0077536;f__Ga0077536;g__CAIKBL01;s__	1	15906
GFS_2113_233.region001	GFS_2113	4396	RiPPs	RiPP-like	440	d__Bacteria;p__Proteobacteria;c__Gammaproteobacteria;o__Ga0077536;f__Ga0077536;g__CAIKBL01;s__	1	7290
GFS_2113_27.region001	GFS_2113	4397	Others	hserlactone	1131	d__Bacteria;p__Proteobacteria;c__Gammaproteobacteria;o__Ga0077536;f__Ga0077536;g__CAIKBL01;s__	1	13586
GFS_2113_284.region001	GFS_2113	4398	RiPPs	ranthipeptide	1040	d__Bacteria;p__Proteobacteria;c__Gammaproteobacteria;o__Ga0077536;f__Ga0077536;g__CAIKBL01;s__	1	11864
GFS_2113_61.region001	GFS_2113	4399	Others	terpene.phosphonate	1520	d__Bacteria;p__Proteobacteria;c__Gammaproteobacteria;o__Ga0077536;f__Ga0077536;g__CAIKBL01;s__	1	21935
GFS_2120_321.region001	GFS_2120	4400	RiPPs	RRE-containing	855	d__Bacteria;p__Armatimonadota;c__Abditibacteria;o__Abditibacteriales;f__Abditibacteriaceae;g__JAFAZH01;s__	1	5523
GFS_2120_503.region001	GFS_2120	4401	Terpene	terpene	576	d__Bacteria;p__Armatimonadota;c__Abditibacteria;o__Abditibacteriales;f__Abditibacteriaceae;g__JAFAZH01;s__	1	5205
GFS_2122_101.region001	GFS_2122	4402	PKS	T3PKS	740	d__Bacteria;p__Actinobacteriota;c__Actinomycetia;o__Actinomycetales;f__Microbacteriaceae;g__Lacisediminihabitans;s__	1	6351
GFS_7485_44.region001	GFS_7485	4402	PKS	T3PKS	740	d__Bacteria;p__Actinobacteriota;c__Actinomycetia;o__Actinomycetales;f__Microbacteriaceae;g__Lacisediminihabitans;s__	1	7473
GFS_2131_132.region001	GFS_2131	4403	NRPS	NRPS-like	487	d__Bacteria;p__Planctomycetota;c__Planctomycetia;o__Gemmatales;f__Gemmataceae;g__Fimbriiglobus;s__	1	5037
GFS_2131_20.region001	GFS_2131	4404	NRPS	NRPS-like	605	d__Bacteria;p__Planctomycetota;c__Planctomycetia;o__Gemmatales;f__Gemmataceae;g__Fimbriiglobus;s__	1	10155
GFS_2131_281.region001	GFS_2131	4405	Terpene	terpene	500	d__Bacteria;p__Planctomycetota;c__Planctomycetia;o__Gemmatales;f__Gemmataceae;g__Fimbriiglobus;s__	1	6608
GFS_2131_569.region001	GFS_2131	4406	Terpene	terpene	344	d__Bacteria;p__Planctomycetota;c__Planctomycetia;o__Gemmatales;f__Gemmataceae;g__Fimbriiglobus;s__	1	5551
GFS_2131_872.region001	GFS_2131	4407	PKS	T1PKS.hglE-KS	1201	d__Bacteria;p__Planctomycetota;c__Planctomycetia;o__Gemmatales;f__Gemmataceae;g__Fimbriiglobus;s__	1	8432
GFS_2131_905.region001	GFS_2131	4408	PKS	T3PKS	946	d__Bacteria;p__Planctomycetota;c__Planctomycetia;o__Gemmatales;f__Gemmataceae;g__Fimbriiglobus;s__	1	5408
GFS_2134_324.region001	GFS_2134	4410	PKS	T3PKS	505	d__Bacteria;p__Bdellovibrionota;c__Bdellovibrionia;o__Bdellovibrionales;f__Bdellovibrionaceae;g__Pseudobdellovibrio;s__	1	6920
GFS_2134_370.region001	GFS_2134	4411	PKS	T3PKS	926	d__Bacteria;p__Bdellovibrionota;c__Bdellovibrionia;o__Bdellovibrionales;f__Bdellovibrionaceae;g__Pseudobdellovibrio;s__	1	11199
GFS_2134_421.region001	GFS_2134	4412	Others	resorcinol	503	d__Bacteria;p__Bdellovibrionota;c__Bdellovibrionia;o__Bdellovibrionales;f__Bdellovibrionaceae;g__Pseudobdellovibrio;s__	1	6743
GFS_2134_434.region001	GFS_2134	4413	Others	siderophore	790	d__Bacteria;p__Bdellovibrionota;c__Bdellovibrionia;o__Bdellovibrionales;f__Bdellovibrionaceae;g__Pseudobdellovibrio;s__	1	11441
GFS_2135_214.region001	GFS_2135	4415	PKS	T3PKS	968	d__Bacteria;p__Planctomycetota;c__UBA11346;o__UBA11346;f__UBA11346;g__CAIUVD01;s__	1	5208
GFS_2135_421.region001	GFS_2135	4416	NRPS	NRPS	1202	d__Bacteria;p__Planctomycetota;c__UBA11346;o__UBA11346;f__UBA11346;g__CAIUVD01;s__	1	28993
GFS_2135_497.region001	GFS_2135	4417	Others	arylpolyene	1383	d__Bacteria;p__Planctomycetota;c__UBA11346;o__UBA11346;f__UBA11346;g__CAIUVD01;s__	1	15006
GFS_13965_125.region001	GFS_13965	4419	RiPPs	RRE-containing	469	d__Bacteria;p__Myxococcota;c__Myxococcia;o__Myxococcales;f__Myxococcaceae;g__Archangium_A;s__	1	5379
GFS_2136_282.region001	GFS_2136	4419	RiPPs	RRE-containing	643	d__Bacteria;p__Myxococcota;c__Myxococcia;o__Myxococcales;f__Myxococcaceae;g__Archangium_A;s__	1	18873
GFS_2136_475.region001	GFS_2136	4420	RiPPs	RiPP-like	506	d__Bacteria;p__Myxococcota;c__Myxococcia;o__Myxococcales;f__Myxococcaceae;g__Archangium_A;s__	1	6209
GFS_2136_605.region001	GFS_2136	4421	PKS	T3PKS	1339	d__Bacteria;p__Myxococcota;c__Myxococcia;o__Myxococcales;f__Myxococcaceae;g__Archangium_A;s__	1	32649
GFS_2136_684.region001	GFS_2136	4424	RiPPs	thioamitides	867	d__Bacteria;p__Myxococcota;c__Myxococcia;o__Myxococcales;f__Myxococcaceae;g__Archangium_A;s__	1	17340
GFS_2136_7.region001	GFS_2136	4425	RiPPs	RiPP-like	356	d__Bacteria;p__Myxococcota;c__Myxococcia;o__Myxococcales;f__Myxococcaceae;g__Archangium_A;s__	1	7002
GL44_UP_metabat_111_138.region001	GL44_UP_metabat_111	4425	RiPPs	RiPP-like	356	d__Bacteria;p__Myxococcota;c__Myxococcia;o__Myxococcales;f__Myxococcaceae;g__Archangium_A;s__	1	9658
GFS_2136_779.region001	GFS_2136	4427	Terpene	terpene	897	d__Bacteria;p__Myxococcota;c__Myxococcia;o__Myxococcales;f__Myxococcaceae;g__Archangium_A;s__	1	6293
GFS_2138_542.region001	GFS_2138	4428	Others	arylpolyene	886	d__Bacteria;p__Bacteroidota;c__Bacteroidia;o__AKYH767;f__2-12-FULL-35-15;g__2-12-FULL-35-15;s__	1	6767
GFS_2138_552.region001	GFS_2138	4429	Others	arylpolyene	706	d__Bacteria;p__Bacteroidota;c__Bacteroidia;o__AKYH767;f__2-12-FULL-35-15;g__2-12-FULL-35-15;s__	1	5546
GL88_DN_metabinner_4_7.region001	GL88_DN_metabinner_4	4429	Others	arylpolyene	691	d__Bacteria;p__Bacteroidota;c__Bacteroidia;o__AKYH767;f__2-12-FULL-35-15;g__2-12-FULL-35-15;s__	1	5706
GFS_2138_99.region001	GFS_2138	4430	PKS	T3PKS	794	d__Bacteria;p__Bacteroidota;c__Bacteroidia;o__AKYH767;f__2-12-FULL-35-15;g__2-12-FULL-35-15;s__	1	9538
GFS_2143_179.region001	GFS_2143	4431	Others	ladderane	852	d__Bacteria;p__Actinobacteriota;c__Thermoleophilia;o__Gaiellales;f__Gaiellaceae;g__;s__	1	5257
GFS_2143_55.region001	GFS_2143	4432	RiPPs	LAP	517	d__Bacteria;p__Actinobacteriota;c__Thermoleophilia;o__Gaiellales;f__Gaiellaceae;g__;s__	1	9422
GFS_2145_135.region001	GFS_2145	4434	PKS	T3PKS	997	d__Bacteria;p__Proteobacteria;c__Alphaproteobacteria;o__Sphingomonadales;f__Sphingomonadaceae;g__Novosphingobium;s__	1	11996
GFS_1770_299.region001	GFS_1770	4435	Terpene	terpene	709	d__Bacteria;p__Proteobacteria;c__Alphaproteobacteria;o__Sphingomonadales;f__Sphingomonadaceae;g__Novosphingobium;s__	1	6764
GFS_2145_152.region001	GFS_2145	4435	Terpene	terpene	925	d__Bacteria;p__Proteobacteria;c__Alphaproteobacteria;o__Sphingomonadales;f__Sphingomonadaceae;g__Novosphingobium;s__	1	14837
GFS_2145_182.region001	GFS_2145	4436	Others	hserlactone	701	d__Bacteria;p__Proteobacteria;c__Alphaproteobacteria;o__Sphingomonadales;f__Sphingomonadaceae;g__Novosphingobium;s__	1	14821
GFS_2145_253.region001	GFS_2145	4437	Others	betalactone	836	d__Bacteria;p__Proteobacteria;c__Alphaproteobacteria;o__Sphingomonadales;f__Sphingomonadaceae;g__Novosphingobium;s__	1	14474
GL82_UP_metabinner_2_sub_7.region001	GL82_UP_metabinner_2_sub	4437	Others	betalactone	715	d__Bacteria;p__Proteobacteria;c__Alphaproteobacteria;o__Sphingomonadales;f__Sphingomonadaceae;g__Novosphingobium;s__	1	14812
GFS_2145_28.region001	GFS_2145	4438	PKS	T3PKS	1701	d__Bacteria;p__Proteobacteria;c__Alphaproteobacteria;o__Sphingomonadales;f__Sphingomonadaceae;g__Novosphingobium;s__	1	24978
GFS_2145_90.region001	GFS_2145	4439	Terpene	terpene	848	d__Bacteria;p__Proteobacteria;c__Alphaproteobacteria;o__Sphingomonadales;f__Sphingomonadaceae;g__Novosphingobium;s__	1	14179
GFS_8115_103.region001	GFS_8115	4439	Terpene	terpene	941	d__Bacteria;p__Proteobacteria;c__Alphaproteobacteria;o__Sphingomonadales;f__Sphingomonadaceae;g__Novosphingobium;s__	1	7200
GL82_UP_metabinner_2_sub_319.region001	GL82_UP_metabinner_2_sub	4439	Terpene	terpene	726	d__Bacteria;p__Proteobacteria;c__Alphaproteobacteria;o__Sphingomonadales;f__Sphingomonadaceae;g__Novosphingobium;s__	1	13424
GFS_2147_252.region001	GFS_2147	4440	RiPPs	RRE-containing	660	d__Bacteria;p__Actinobacteriota;c__Acidimicrobiia;o__Acidimicrobiales;f__;g__;s__	1	14251
GFS_2147_720.region001	GFS_2147	4441	Terpene	terpene	868	d__Bacteria;p__Actinobacteriota;c__Acidimicrobiia;o__Acidimicrobiales;f__;g__;s__	1	9263
GFS_2151_1264.region001	GFS_2151	4442	RiPPs	ranthipeptide	876	d__Bacteria;p__Myxococcota;c__Polyangia;o__Haliangiales;f__Haliangiaceae;g__JABFXX01;s__	1	7685
GFS_13369_534.region001	GFS_13369	4443	NRPS	NRPS-like	1436	d__Bacteria;p__Myxococcota;c__Polyangia;o__Haliangiales;f__Haliangiaceae;g__JABFXX01;s__	1	30311
GFS_2151_19.region001	GFS_2151	4443	NRPS	NRPS-like	1185	d__Bacteria;p__Myxococcota;c__Polyangia;o__Haliangiales;f__Haliangiaceae;g__JABFXX01;s__	1	9624
GL124_UP_concoct_207_256.region001	GL124_UP_concoct_207	4443	NRPS	NRPS-like	1499	d__Bacteria;p__Myxococcota;c__Polyangia;o__Haliangiales;f__Haliangiaceae;g__JABFXX01;s__	1	38663
GFS_10254_65.region001	GFS_10254	4446	Others	arylpolyene	1455	d__Bacteria;p__Myxococcota;c__Polyangia;o__Haliangiales;f__Haliangiaceae;g__JABFXX01;s__	1	31731
GFS_2151_87.region001	GFS_2151	4446	Others	arylpolyene	1253	d__Bacteria;p__Myxococcota;c__Polyangia;o__Haliangiales;f__Haliangiaceae;g__JABFXX01;s__	1	10698
GL124_UP_concoct_207_6.region001	GL124_UP_concoct_207	4446	Others	arylpolyene	1019	d__Bacteria;p__Myxococcota;c__Polyangia;o__Haliangiales;f__Haliangiaceae;g__JABFXX01;s__	1	8081
GL137_UP_concoct_56_947.region001	GL137_UP_concoct_56	4446	Others	arylpolyene	1170	d__Bacteria;p__Myxococcota;c__Polyangia;o__Haliangiales;f__Haliangiaceae;g__JABFXX01;s__	1	7494
GL54_UP_metabinner_5_9.region001	GL54_UP_metabinner_5	4446	Others	arylpolyene	1329	d__Bacteria;p__Myxococcota;c__Polyangia;o__Haliangiales;f__Haliangiaceae;g__JABFXX01;s__	0	44190
GL56_Down_metabat_34_414.region001	GL56_Down_metabat_34	4446	Others	arylpolyene	1114	d__Bacteria;p__Myxococcota;c__Polyangia;o__Haliangiales;f__Haliangiaceae;g__JABFXX01;s__	1	18427
GL73_DN_concoct_207_sub_202.region001	GL73_DN_concoct_207_sub	4446	Others	arylpolyene	1406	d__Bacteria;p__Myxococcota;c__Polyangia;o__Haliangiales;f__Haliangiaceae;g__JABFXX01;s__	1	27221
GL94_UP_concoct_149_215.region001	GL94_UP_concoct_149	4446	Others	arylpolyene	1295	d__Bacteria;p__Myxococcota;c__Polyangia;o__Haliangiales;f__Haliangiaceae;g__JABFXX01;s__	1	25501
GFS_2032_192.region001	GFS_2032	4447	RiPPs	RiPP-like	714	d__Bacteria;p__Proteobacteria;c__Gammaproteobacteria;o__Burkholderiales;f__Methylophilaceae;g__Methylotenera_A;s__	1	7221
GFS_2165_119.region001	GFS_2165	4447	RiPPs	RiPP-like	437	d__Bacteria;p__Proteobacteria;c__Gammaproteobacteria;o__Burkholderiales;f__Methylophilaceae;g__Methylotenera_A;s__	1	5590
GFS_6807_518.region001	GFS_6807	4447	RiPPs	RiPP-like	823	d__Bacteria;p__Proteobacteria;c__Gammaproteobacteria;o__Burkholderiales;f__Methylophilaceae;g__Methylotenera_A;s__	1	7929
GL12_Down_metabinner_5_9.region001	GL12_Down_metabinner_5	4447	RiPPs	RiPP-like	565	d__Bacteria;p__Proteobacteria;c__Gammaproteobacteria;o__Burkholderiales;f__Methylophilaceae;g__;s__	1	8637
GL54_UP_metabinner_13_0.region001	GL54_UP_metabinner_13	4447	RiPPs	RiPP-like	758	d__Bacteria;p__Proteobacteria;c__Gammaproteobacteria;o__Burkholderiales;f__Methylophilaceae;g__Methylotenera_A;s__	0	8693
GFS_2165_120.region001	GFS_2165	4448	NRPS	NAPAA	503	d__Bacteria;p__Proteobacteria;c__Gammaproteobacteria;o__Burkholderiales;f__Methylophilaceae;g__Methylotenera_A;s__	1	5204
GFS_2166_469.region001	GFS_2166	4449	Terpene	terpene	620	d__Bacteria;p__Bdellovibrionota;c__Bdellovibrionia;o__Bdellovibrionales;f__Bdellovibrionaceae;g__;s__	1	6533
GFS_6368_420.region001	GFS_6368	4449	Terpene	terpene	1005	d__Bacteria;p__Bdellovibrionota;c__Bdellovibrionia;o__Bdellovibrionales;f__Bdellovibrionaceae;g__;s__	1	16954
GFS_2167_16.region001	GFS_2167	4450	NRPS	NRPS-like	1384	d__Bacteria;p__Proteobacteria;c__Alphaproteobacteria;o__Caulobacterales;f__Caulobacteraceae;g__Phenylobacterium;s__	1	24965
GFS_2167_56.region001	GFS_2167	4453	RiPPs	RiPP-like	879	d__Bacteria;p__Proteobacteria;c__Alphaproteobacteria;o__Caulobacterales;f__Caulobacteraceae;g__Phenylobacterium;s__	0	10846
GFS_2183_12.region001	GFS_2183	4454	RiPPs	LAP	502	d__Bacteria;p__Patescibacteria;c__Paceibacteria;o__UBA9983_A;f__SBAW01;g__GWA1-54-10;s__	1	9910
GFS_2191_45.region001	GFS_2191	4456	NRPS	NRPS-like	959	d__Bacteria;p__Acidobacteriota;c__Acidobacteriae;o__Acidobacteriales;f__SbA1;g__QIAJ01;s__	1	11214
GFS_2191_511.region001	GFS_2191	4457	RiPPs	RRE-containing	997	d__Bacteria;p__Acidobacteriota;c__Acidobacteriae;o__Acidobacteriales;f__SbA1;g__QIAJ01;s__	1	13369
GFS_2205_140.region001	GFS_2205	4458	RiPPs	lassopeptide	793	d__Bacteria;p__Chloroflexota;c__Anaerolineae;o__Anaerolineales;f__UBA6663;g__;s__	1	9599
GFS_2205_185.region001	GFS_2205	4459	NRPS	NRPS-like	575	d__Bacteria;p__Chloroflexota;c__Anaerolineae;o__Anaerolineales;f__UBA6663;g__;s__	1	6544
GFS_2205_186.region001	GFS_2205	4460	PKS	T1PKS	691	d__Bacteria;p__Chloroflexota;c__Anaerolineae;o__Anaerolineales;f__UBA6663;g__;s__	1	6373
GFS_2205_225.region001	GFS_2205	4461	PKS-NRP_Hybrids	T1PKS.NRPS	1163	d__Bacteria;p__Chloroflexota;c__Anaerolineae;o__Anaerolineales;f__UBA6663;g__;s__	1	16377
GFS_2205_229.region001	GFS_2205	4462	NRPS	NRPS	1020	d__Bacteria;p__Chloroflexota;c__Anaerolineae;o__Anaerolineales;f__UBA6663;g__;s__	1	8427
GFS_2205_347.region001	GFS_2205	4463	PKS	T1PKS	805	d__Bacteria;p__Chloroflexota;c__Anaerolineae;o__Anaerolineales;f__UBA6663;g__;s__	1	6334
GFS_2205_427.region001	GFS_2205	4464	PKS	T1PKS	877	d__Bacteria;p__Chloroflexota;c__Anaerolineae;o__Anaerolineales;f__UBA6663;g__;s__	1	5554
GFS_2205_483.region001	GFS_2205	4465	RiPPs	RRE-containing	812	d__Bacteria;p__Chloroflexota;c__Anaerolineae;o__Anaerolineales;f__UBA6663;g__;s__	1	10443
GFS_2205_726.region001	GFS_2205	4466	RiPPs	RRE-containing	653	d__Bacteria;p__Chloroflexota;c__Anaerolineae;o__Anaerolineales;f__UBA6663;g__;s__	1	7012
GFS_2205_732.region001	GFS_2205	4467	PKS	T1PKS	782	d__Bacteria;p__Chloroflexota;c__Anaerolineae;o__Anaerolineales;f__UBA6663;g__;s__	1	8767
GFS_2205_753.region001	GFS_2205	4468	PKS	T1PKS	1214	d__Bacteria;p__Chloroflexota;c__Anaerolineae;o__Anaerolineales;f__UBA6663;g__;s__	1	8280
GFS_2205_852.region001	GFS_2205	4469	PKS	T3PKS	1060	d__Bacteria;p__Chloroflexota;c__Anaerolineae;o__Anaerolineales;f__UBA6663;g__;s__	1	8432
GFS_2205_877.region001	GFS_2205	4470	NRPS	NRPS-like	928	d__Bacteria;p__Chloroflexota;c__Anaerolineae;o__Anaerolineales;f__UBA6663;g__;s__	1	5031
GFS_2205_923.region001	GFS_2205	4471	PKS	T1PKS	855	d__Bacteria;p__Chloroflexota;c__Anaerolineae;o__Anaerolineales;f__UBA6663;g__;s__	1	6095
GFS_2205_958.region001	GFS_2205	4472	PKS	T1PKS	865	d__Bacteria;p__Chloroflexota;c__Anaerolineae;o__Anaerolineales;f__UBA6663;g__;s__	1	14845
GFS_2205_969.region001	GFS_2205	4473	Terpene	terpene	463	d__Bacteria;p__Chloroflexota;c__Anaerolineae;o__Anaerolineales;f__UBA6663;g__;s__	1	5079
GFS_2207_23.region001	GFS_2207	4474	NRPS	NRPS	355	d__Bacteria;p__Acidobacteriota;c__Acidobacteriae;o__Acidobacteriales;f__SbA1;g__Gp1-AA145;s__	1	9000
GL32_Down_metabinner_4_139.region001	GL32_Down_metabinner_4	4474	NRPS	NRPS	355	d__Bacteria;p__Acidobacteriota;c__Acidobacteriae;o__Acidobacteriales;f__SbA1;g__Bog-209;s__	1	9000
GFS_2207_34.region001	GFS_2207	4475	NRPS	NRPS	1453	d__Bacteria;p__Acidobacteriota;c__Acidobacteriae;o__Acidobacteriales;f__SbA1;g__Gp1-AA145;s__	1	43980
GFS_2207_45.region001	GFS_2207	4476	RiPPs	ranthipeptide	1043	d__Bacteria;p__Acidobacteriota;c__Acidobacteriae;o__Acidobacteriales;f__SbA1;g__Gp1-AA145;s__	0	21556
GFS_2207_45.region002	GFS_2207	4477	NRPS	NRPS-like	1153	d__Bacteria;p__Acidobacteriota;c__Acidobacteriae;o__Acidobacteriales;f__SbA1;g__Gp1-AA145;s__	1	35083
GL35_DN_metabat_92_sub_197.region001	GL35_DN_metabat_92_sub	4477	NRPS	NRPS-like	552	d__Bacteria;p__Acidobacteriota;c__Acidobacteriae;o__Acidobacteriales;f__SbA1;g__;s__	1	10023
GL91_DN_metabinner_8_sub_131.region001	GL91_DN_metabinner_8_sub	4477	NRPS	NRPS-like	985	d__Bacteria;p__Acidobacteriota;c__Acidobacteriae;o__Acidobacteriales;f__SbA1;g__;s__	1	12580
GFS_2207_67.region001	GFS_2207	4478	NRPS	NRPS-like.NRPS	913	d__Bacteria;p__Acidobacteriota;c__Acidobacteriae;o__Acidobacteriales;f__SbA1;g__Gp1-AA145;s__	1	29740
GFS_2207_76.region001	GFS_2207	4479	Terpene	terpene	1168	d__Bacteria;p__Acidobacteriota;c__Acidobacteriae;o__Acidobacteriales;f__SbA1;g__Gp1-AA145;s__	0	37938
GFS_2207_92.region001	GFS_2207	4480	NRPS	NRPS-like	1458	d__Bacteria;p__Acidobacteriota;c__Acidobacteriae;o__Acidobacteriales;f__SbA1;g__Gp1-AA145;s__	0	42508
GFS_2208_102.region001	GFS_2208	4481	RiPPs	lassopeptide	832	d__Bacteria;p__Proteobacteria;c__Alphaproteobacteria;o__Rhizobiales;f__Xanthobacteraceae;g__Pseudolabrys;s__	1	9461
GFS_2208_364.region001	GFS_2208	4482	RiPPs	lanthipeptide-class-ii	290	d__Bacteria;p__Proteobacteria;c__Alphaproteobacteria;o__Rhizobiales;f__Xanthobacteraceae;g__Pseudolabrys;s__	1	5192
GFS_2208_70.region001	GFS_2208	4484	Terpene	terpene	1358	d__Bacteria;p__Proteobacteria;c__Alphaproteobacteria;o__Rhizobiales;f__Xanthobacteraceae;g__Pseudolabrys;s__	1	20458
GFS_2210_204.region001	GFS_2210	4486	Terpene	terpene	672	d__Bacteria;p__Planctomycetota;c__Planctomycetia;o__Gemmatales;f__Gemmataceae;g__;s__	1	14535
GFS_2210_223.region001	GFS_2210	4487	PKS	T1PKS.hglE-KS	1386	d__Bacteria;p__Planctomycetota;c__Planctomycetia;o__Gemmatales;f__Gemmataceae;g__;s__	1	28920
GFS_2210_332.region001	GFS_2210	4490	Terpene	terpene	842	d__Bacteria;p__Planctomycetota;c__Planctomycetia;o__Gemmatales;f__Gemmataceae;g__;s__	1	5489
GFS_2210_522.region001	GFS_2210	4491	NRPS	NRPS-like	1011	d__Bacteria;p__Planctomycetota;c__Planctomycetia;o__Gemmatales;f__Gemmataceae;g__;s__	1	16459
GFS_2210_567.region001	GFS_2210	4492	PKS	T3PKS	833	d__Bacteria;p__Planctomycetota;c__Planctomycetia;o__Gemmatales;f__Gemmataceae;g__;s__	1	23801
GFS_2216_128.region001	GFS_2216	4494	RiPPs	RRE-containing	696	d__Bacteria;p__Planctomycetota;c__Planctomycetia;o__Planctomycetales;f__Planctomycetaceae;g__TH-plancto1;s__	1	13090
GFS_1657_420.region001	GFS_1657	4495	Terpene	terpene	208	d__Bacteria;p__Planctomycetota;c__Planctomycetia;o__Planctomycetales;f__Planctomycetaceae;g__TH-plancto1;s__	1	5689
GFS_2216_159.region001	GFS_2216	4495	Terpene	terpene	422	d__Bacteria;p__Planctomycetota;c__Planctomycetia;o__Planctomycetales;f__Planctomycetaceae;g__TH-plancto1;s__	1	9253
GL28_DN_concoct_152_103.region001	GL28_DN_concoct_152	4495	Terpene	terpene	348	d__Bacteria;p__Planctomycetota;c__Planctomycetia;o__Planctomycetales;f__Planctomycetaceae;g__TH-plancto1;s__	1	5518
GFS_2216_222.region001	GFS_2216	4496	RiPPs	lanthipeptide-class-ii	734	d__Bacteria;p__Planctomycetota;c__Planctomycetia;o__Planctomycetales;f__Planctomycetaceae;g__TH-plancto1;s__	1	14269
GFS_2216_55.region001	GFS_2216	4499	Terpene	terpene	471	d__Bacteria;p__Planctomycetota;c__Planctomycetia;o__Planctomycetales;f__Planctomycetaceae;g__TH-plancto1;s__	1	5163
GFS_2216_72.region001	GFS_2216	4500	Terpene	terpene	613	d__Bacteria;p__Planctomycetota;c__Planctomycetia;o__Planctomycetales;f__Planctomycetaceae;g__TH-plancto1;s__	1	12617
GFS_2216_721.region001	GFS_2216	4501	NRPS	NAPAA	915	d__Bacteria;p__Planctomycetota;c__Planctomycetia;o__Planctomycetales;f__Planctomycetaceae;g__TH-plancto1;s__	1	9512
GFS_2221_112.region001	GFS_2221	4503	RiPPs	cyanobactin	810	d__Bacteria;p__Planctomycetota;c__Planctomycetia;o__Gemmatales;f__Gemmataceae;g__Gemmata;s__	1	7789
GFS_2221_1256.region001	GFS_2221	4504	Terpene	terpene	659	d__Bacteria;p__Planctomycetota;c__Planctomycetia;o__Gemmatales;f__Gemmataceae;g__Gemmata;s__	1	5895
GFS_2221_1377.region001	GFS_2221	4505	Terpene	terpene	826	d__Bacteria;p__Planctomycetota;c__Planctomycetia;o__Gemmatales;f__Gemmataceae;g__Gemmata;s__	1	5140
[truncated: 6,041 more rows]
