# Supplementary material for: Deciphering the biosynthetic landscape of biofilms in glacier-fed streams
Source: mSystems. 2024 Dec 31;10(2):e01137-24. doi: 10.1128/msystems.01137-24 (PMC11834409; doi:10.1128/msystems.01137-24)
Supplement: Table S6 — List of all sampled glacier-fed streams in the Vanishing Glaciers project. [file msystems.01137-24-s0006.xlsx]

## Sheet: 20241107_glaciological_metadata
location	latitude_snout [DD]	longitude_snout [DD]	elevation_snout [m]	latitude_sample [DD]	longitude_sample [DD]	elevation_sample [m]	snout_sample_distance [m]	snout_sample_elevation_distance [m]	glacier_surface_area [km2]	glacier_coverage [%]
GL1_UP	-43.4528	170.178	606	-43.45	170.175	470	397	136	35.51	0.7
GL1_DN	-43.4528	170.178	606	-43.4274	170.173	248	2907	358	35.51	0.61
GL2_UP	-43.4976	170.14	1156	-43.4976	170.139	1145	56	11	3.93	0.48
GL2_DN	-43.4976	170.14	1156	-43.4978	170.129	1093	855	63	4.08	0.41
GL3_UP	-43.5006	170.067	454	-43.5006	170.059	338	628	116	38.38	0.53
GL3_DN	-43.5006	170.067	454	-43.4869	170.029	226	3469	228	38.38	0.48
GL5_UP	-42.9232	171.504	1848	-42.9249	171.514	1325	821	523	0.03	0.06
GL5_DN	-42.9232	171.504	1848	-42.9263	171.515	1255	987	593	0.03	0.05
GL6_UP	-42.9216	171.509	1694	-42.9241	171.514	1362	462	332	0.51	0.69
GL6_DN	-42.9216	171.509	1694	-42.9307	171.518	1118	1293	576	0.57	0.19
GL7_UP	-42.9993	171.386	1898	-42.9984	171.39	1750	318	148	0.29	0.53
GL7_DN	-42.9993	171.386	1898	-42.9963	171.391	1687	583	211	0.31	0.41
GL8_UP	-42.9874	171.39	1637	-42.9875	171.39	1629	16	8	0.62	0.44
GL8_DN	-42.9874	171.39	1637	-42.9884	171.392	1584	199	53	0.62	0.43
GL9_UP	-42.9815	171.396	1611	-42.9824	171.398	1510	180	101	0.6	0.66
GL9_DN	-42.9815	171.396	1611	-42.9839	171.403	1253	593	358	0.6	0.62
GL10_UP	-44.4813	168.606	1095	-44.4813	168.606	1090	12	5	8.62	0.55
GL10_DN	-44.4813	168.606	1095	-44.4818	168.598	1042	650	53	9.03	0.52
GL11_UP	-44.465	168.624	1713	-44.4673	168.622	1587	320	126	0.43	0.63
GL11_DN	-44.465	168.624	1713	-44.4689	168.619	1486	571	227	0.43	0.56
GL12_UP	-44.4694	168.721	1369	-44.4758	168.727	749	864	620	1.97	0.8
GL12_DN	-44.4694	168.721	1369	-44.4803	168.726	717	1367	652	1.97	0.78
GL13_UP	-44.0818	169.432	1708	-44.0819	169.432	1699	18	9	1.81	0.57
GL13_DN	-44.0818	169.432	1708	-44.0838	169.43	1655	241	53	1.81	0.53
GL14_UP	-44.7543	167.983	1338	-44.7565	167.986	1096	309	242	0.3	0.32
GL14_DN	-44.7543	167.983	1338	-44.7571	167.987	1071	402	267	0.3	0.26
GL15_UP	-44.6121	168.022	1316	-44.6121	168.022	1288	27	28	1.6	0.65
GL15_DN	-44.6121	168.022	1316	-44.6121	168.021	1259	57	57	1.6	0.65
GL16_UP	-43.7869	170.059	1926	-43.794	170.064	1320	907	606	0.15	0.1
GL16_DN	-43.7869	170.059	1926	-43.7946	170.067	1206	1164	720	0.15	0.07
GL17_UP	-43.6853	170.077	1628	-43.6891	170.082	1236	598	392	0.47	0.6
GL17_DN	-43.6853	170.077	1628	-43.6936	170.085	1006	1145	622	0.49	0.43
GL18_UP	-43.8138	169.923	1395	-43.8169	169.925	1208	381	187	0.41	0.27
GL18_DN	-43.8138	169.923	1395	-43.8184	169.928	1113	650	282	0.41	0.26
GL19_UP	-43.8167	169.934	1161	-43.8172	169.934	1146	53	15	2.45	0.23
GL19_DN	-43.8167	169.934	1161	-43.8239	169.923	1097	1179	64	2.86	0.19
GL20_UP	-43.4189	170.5	1492	-43.418	170.5	1448	96	44	0.8	0.49
GL20_DN	-43.4189	170.5	1492	-43.4074	170.499	1004	1275	488	0.8	0.26
GL21_UP	-43.4035	170.508	1192	-43.4043	170.506	1138	145	54	2.23	0.56
GL21_DN	-43.4035	170.508	1192	-43.406	170.501	982	621	210	2.38	0.44
GL22_UP	45.916	7.2673	2459	45.9166	7.2669	2441	76	18	1.97	0.43
GL22_DN	45.916	7.2673	2459	45.9208	7.257	2387	973	72	1.97	0.24
GL23_UP	45.9789	7.6868	2738	45.979	7.6868	2735	15	3	3.01	0.84
GL23_DN	45.9789	7.6868	2738	45.9845	7.6928	2680	778	58	4.52	0.59
GL24_UP	46.0014	7.6508	2322	46.0016	7.6511	2317	31	5	14.15	0.54
GL24_DN	46.0014	7.6508	2322	46.003	7.6573	2247	536	75	14.58	0.53
GL25_UP	46.0107	7.8283	2580	46.0108	7.8263	2557	158	23	15.38	0.75
GL25_DN	46.0107	7.8283	2580	46.0105	7.8199	2508	652	72	15.38	0.73
GL26_UP	46.0295	7.8546	2995	46.031	7.8515	2916	288	79	0.86	0.72
GL26_DN	46.0295	7.8546	2995	46.0318	7.8495	2876	471	119	0.86	0.64
GL27_UP	45.9891	7.4967	2311	45.9901	7.496	2265	125	46	4.77	0.78
GL27_DN	45.9891	7.4967	2311	46.0006	7.4921	2112	1330	199	10.4	0.4
GL28_UP	46.0154	7.4687	2295	46.016	7.4692	2277	76	18	2.77	0.6
GL28_DN	46.0154	7.4687	2295	46.0188	7.4736	2148	537	147	2.77	0.58
GL29_UP	46.0393	7.5503	2096	46.0396	7.5505	2085	35	11	10.48	0.64
GL29_DN	46.0393	7.5503	2096	46.0437	7.5535	1977	547	119	10.48	0.62
GL30_UP	46.1446	7.9966	3131	46.1446	7.9939	3081	205	50	0.33	0.64
GL30_DN	46.1446	7.9966	3131	46.1449	7.9921	2983	345	148	0.33	0.63
GL31_UP	46.0261	7.9383	2686	46.0265	7.939	2662	72	24	5.84	0.72
GL31_DN	46.0261	7.9383	2686	46.0276	7.9397	2659	205	27	5.84	0.68
GL32_UP	64.1382	-51.1769	615	64.1383	-51.1768	613	15	2	0.16	0.18
GL32_DN	64.1382	-51.1769	615	64.1395	-51.1732	550	234	65	0.16	0.16
GL33_UP	64.1405	-51.1928	671	64.1406	-51.1926	668	10	3	0.55	0.57
GL33_DN	64.1405	-51.1928	671	64.1418	-51.19	588	196	83	0.56	0.55
GL34_UP	64.1512	-51.2184	563	64.1514	-51.2181	557	23	6	1.49	0.69
GL34_DN	64.1512	-51.2184	563	64.1479	-51.1958	473	1174	90	1.54	0.25
GL35_UP	64.166	-51.0694	757	64.166	-51.0694	757	4	0	1	0.68
GL35_DN	64.166	-51.0694	757	64.1626	-51.059	547	633	210	1	0.6
GL36_UP	64.1203	-51.4749	540	64.1211	-51.4805	523	286	17	0.61	0.47
GL36_DN	64.1203	-51.4749	540	64.1262	-51.4901	388	1027	152	0.63	0.33
GL37_UP	64.1346	-51.4689	481	64.1352	-51.4707	439	111	42	0.56	0.62
GL37_DN	64.1346	-51.4689	481	64.1408	-51.4755	249	773	232	0.56	0.74
GL38_UP	69.2906	-53.5708	737	69.2904	-53.571	737	23	0	1.14	1
GL38_DN	69.2906	-53.5708	737	69.2815	-53.5372	444	1689	293	1.21	0.32
GL39_UP	69.3207	-53.5285	468	69.3204	-53.5282	468	40	0	4.25	0.89
GL39_DN	69.3207	-53.5285	468	69.321	-53.4954	332	1306	136	4.77	0.47
GL40_UP	69.3016	-53.549	593	69.3013	-53.5476	576	66	17	0.66	0.94
GL40_DN	69.3016	-53.549	593	69.2999	-53.5273	446	877	147	0.67	0.54
GL41_UP	69.2953	-53.3926	647	69.2955	-53.3929	629	25	18	0.45	0.66
GL41_DN	69.2953	-53.3926	647	69.3009	-53.4289	395	1567	252	0.47	0.12
GL42_UP	43.0925	43.1693	2668	43.0936	43.1692	2637	122	31	14.92	0.48
GL42_DN	43.0925	43.1693	2668	43.1122	43.1494	2121	2737	547	16.41	0.36
GL43_UP	43.105	43.1319	2205	43.1057	43.1318	2190	81	15	42.12	0.45
GL43_DN	43.105	43.1319	2205	43.1172	43.1493	2037	1993	168	42.13	0.42
GL44_UP	43.0915	43.2011	3531	43.0924	43.199	3481	197	50	0.96	0.42
GL44_DN	43.0915	43.2011	3531	43.0941	43.1733	2660	2297	871	1.06	0.2
GL45_UP	43.0734	43.1787	3215	43.0752	43.1743	3027	415	188	0.31	0.26
GL45_DN	43.0734	43.1787	3215	43.0751	43.1714	2924	645	291	0.31	0.25
GL46_UP	43.0808	43.1882	3351	43.0832	43.1839	3154	440	197	1.57	0.55
GL46_DN	43.0808	43.1882	3351	43.0858	43.173	2779	1373	572	1.58	0.4
GL47_UP	43.2106	42.6841	2573	43.2116	42.6847	2517	122	56	3.04	0.42
GL47_DN	43.2106	42.6841	2573	43.2203	42.6839	2177	1087	396	3.04	0.39
GL48_UP	43.2032	42.7503	2766	43.2034	42.7501	2760	29	6	2.44	0.67
GL48_DN	43.2032	42.7503	2766	43.2088	42.7396	2642	1075	124	2.73	0.33
GL49_UP	43.1978	42.7389	2825	43.198	42.7382	2799	63	26	0.5	0.64
GL49_DN	43.1978	42.7389	2825	43.1992	42.7342	2741	413	84	0.56	0.47
GL50_UP	43.1946	42.6478	2386	43.1952	42.6484	2364	84	22	11.27	0.48
GL50_DN	43.1946	42.6478	2386	43.208	42.6511	2212	1525	174	13.72	0.39
GL51_UP	43.2097	42.7247	2576	43.2099	42.7242	2576	47	0	4.42	0.52
GL51_DN	43.2097	42.7247	2576	43.2133	42.7148	2466	898	110	4.47	0.47
GL52_UP	43.3004	42.502	3279	43.291	42.5067	2709	1108	570	7.34	0.61
GL52_DN	43.3004	42.502	3279	43.2753	42.5128	2387	2927	892	7.36	0.4
GL53_UP	43.2932	42.4783	3401	43.2846	42.4788	3059	953	342	4.11	0.69
GL53_DN	43.2932	42.4783	3401	43.2677	42.4881	2400	2983	1001	4.14	0.42
GL54_UP	43.279	42.4404	2939	43.2721	42.4468	2561	927	378	21.8	0.77
GL54_DN	43.279	42.4404	2939	43.2654	42.4668	2394	2712	545	26.17	0.62
GL55_UP	43.3035	42.5462	2734	43.3029	42.5498	2661	301	73	9.33	0.49
GL55_DN	43.3035	42.5462	2734	43.292	42.5921	2361	3939	373	10.67	0.21
GL56_UP	43.2608	41.5976	2798	43.2617	41.6102	2104	1028	694	2.94	0.65
GL56_DN	43.2608	41.5976	2798	43.2683	41.6149	1848	1847	950	3.11	0.42
GL57_UP	43.2554	41.6169	2149	43.2622	41.6141	1966	785	183	7.17	0.51
GL57_DN	43.2554	41.6169	2149	43.2685	41.6151	1848	1489	301	10.36	0.43
GL58_UP	43.2348	41.693	2372	43.2356	41.6929	2347	87	25	1.35	0.58
GL58_DN	43.2348	41.693	2372	43.2512	41.6916	2113	1825	259	4.12	0.3
GL59_UP	43.2595	41.6749	2400	43.2668	41.6772	1994	831	406	0.54	0.3
GL59_DN	43.2595	41.6749	2400	43.2682	41.6782	1927	1006	473	0.54	0.3
GL60_UP	43.303	41.5304	2606	43.2983	41.5478	2109	1507	497	2.06	0.44
GL60_DN	43.303	41.5304	2606	43.2989	41.5569	1920	2244	686	2.06	0.43
GL61_UP	0.0382	-77.997	4814	0.0402	-77.9969	4698	223	116	0.74	0.73
GL61_DN	0.0382	-77.997	4814	0.043	-77.9998	4620	675	194	0.74	0.59
GL62_UP	0.0169	-78.0063	4893	0.0167	-78.0065	4861	31	32	0.75	0.85
GL62_DN	0.0169	-78.0063	4893	0.0157	-78.0079	4780	221	113	0.75	0.8
GL63_UP	0.0111	-78.0066	4669	0.0107	-78.0068	4661	45	8	0.8	0.96
GL63_DN	0.0111	-78.0066	4669	0.0104	-78.0068	4647	83	22	0.8	0.96
GL64_UP	0.0163	-78.0053	4909	0.0161	-78.0055	4894	37	15	0.75	0.86
GL64_DN	0.0163	-78.0053	4909	0.0148	-78.0072	4801	269	108	0.75	0.79
GL65_UP	-0.4937	-78.1584	4762	-0.4941	-78.1587	4746	48	16	1.34	0.96
GL65_DN	-0.4937	-78.1584	4762	-0.4942	-78.1588	4739	70	23	1.34	0.96
GL66_UP	-0.4729	-78.1504	4913	-0.4724	-78.1511	4872	92	41	0.28	0.94
GL66_DN	-0.4729	-78.1504	4913	-0.4716	-78.1549	4783	526	130	0.28	0.62
GL67_UP	-0.4744	-78.1538	4852	-0.4739	-78.1543	4832	77	20	0.28	0.81
GL67_DN	-0.4744	-78.1538	4852	-0.4718	-78.1555	4782	344	70	0.28	0.69
GL68_UP	-0.4781	-78.1576	4813	-0.4778	-78.1582	4791	73	22	0.42	0.78
GL68_DN	-0.4781	-78.1576	4813	-0.4773	-78.1592	4778	198	35	0.42	0.73
GL69_UP	-0.6675	-78.4339	4949	-0.6672	-78.4341	4913	42	36	0.54	0.95
GL69_DN	-0.6675	-78.4339	4949	-0.6656	-78.4332	4827	239	122	0.54	0.88
GL70_UP	-0.6682	-78.4405	5048	-0.6681	-78.4405	5048	11	0	0.19	0.88
GL70_DN	-0.6682	-78.4405	5048	-0.6674	-78.4408	4987	98	61	0.19	0.82
GL71_UP	-0.6677	-78.4321	4916	-0.6673	-78.4316	4867	78	49	0.54	0.91
GL71_DN	-0.6677	-78.4321	4916	-0.666	-78.4306	4803	253	113	0.54	0.85
GL72_UP	-0.6671	-78.4265	4811	-0.6663	-78.4263	4757	86	54	0.34	0.91
GL72_DN	-0.6671	-78.4265	4811	-0.6658	-78.4262	4746	141	65	0.34	0.85
GL73_UP	-1.4612	-78.777	4543	-1.4612	-78.7769	4541	13	2	0.82	0.35
GL73_DN	-1.4612	-78.777	4543	-1.4605	-78.773	4471	453	72	0.82	0.33
GL74_UP	-1.405	-78.7559	4764	-1.4051	-78.7559	4764	6	0	0.01	0.12
GL74_DN	-1.405	-78.7559	4764	-1.4062	-78.7566	4725	156	39	0.01	0.07
GL75_UP	-1.4463	-78.8039	4936	-1.4462	-78.804	4936	20	0	0.96	0.77
GL75_DN	-1.4463	-78.8039	4936	-1.4456	-78.8039	4935	84	1	0.96	0.75
GL76_UP	46.136	7.9869	2877	46.1358	7.9866	2868	33	9	1.55	0.67
GL76_DN	46.136	7.9869	2877	46.1361	7.9823	2788	367	89	1.55	0.64
GL77_UP	46.335	9.7021	2259	46.3352	9.7018	2254	31	5	5.98	0.44
GL77_DN	46.335	9.7021	2259	46.3431	9.7006	2223	914	36	5.98	0.37
GL78_UP	46.4197	9.9338	2176	46.3131	9.6464	2176	58	0	2.6	0.37
GL78_DN	46.4197	9.9338	2176	46.3151	9.6468	2165	282	11	2.6	0.36
GL79_UP	46.3127	9.6469	2201	46.4197	9.9338	2176	2	25	15.77	0.62
GL79_DN	46.3127	9.6469	2201	46.4227	9.9335	2063	336	138	15.77	0.61
GL80_UP	46.3841	9.8411	2311	46.385	9.8419	2276	119	35	3.34	0.75
GL80_DN	46.3841	9.8411	2311	46.3909	9.8443	2161	800	150	3.34	0.28
GL81_UP	46.4031	9.8702	2347	46.4035	9.8695	2326	69	21	6.11	0.6
GL81_DN	46.4031	9.8702	2347	46.4122	9.8576	2098	1402	249	6.11	0.55
GL82_UP	46.8559	10.0577	2489	46.8559	10.0569	2474	61	15	2.36	0.66
GL82_DN	46.8559	10.0577	2489	46.8545	10.0542	2430	319	59	2.36	0.61
GL83_UP	46.8159	10.7954	2506	46.8169	10.7994	2489	331	17	7.79	0.49
GL83_DN	46.8159	10.7954	2506	46.8199	10.8056	2410	914	96	7.88	0.44
GL84_UP	46.7706	10.8604	3062	46.7752	10.8593	2930	514	132	0.39	0.4
GL84_DN	46.7706	10.8604	3062	46.7792	10.8603	2829	965	233	0.39	0.3
GL85_UP	46.9148	10.9328	2953	46.9147	10.9339	2929	84	24	0.31	0.84
GL85_DN	46.9148	10.9328	2953	46.9149	10.9356	2870	215	83	0.32	0.75
GL86_UP	69.4775	19.9921	635	69.4734	20.0001	393	554	242	5	0.54
GL86_DN	69.4775	19.9921	635	69.4723	20.0078	351	883	284	5	0.53
GL87_UP	69.4605	19.951	531	69.4603	19.9521	517	46	14	3.18	0.57
GL87_DN	69.4605	19.951	531	69.4584	19.9596	400	415	131	3.22	0.55
GL88_UP	69.4849	19.8366	453	69.4854	19.8359	446	57	7	1.1	0.36
GL88_DN	69.4849	19.8366	453	69.4869	19.8298	385	351	68	1.1	0.33
GL89_UP	69.4749	19.7795	997	69.4748	19.7763	946	128	51	0.21	0.24
GL89_DN	69.4749	19.7795	997	69.4749	19.7736	939	233	58	0.21	0.23
GL90_UP	61.6591	7.154	872	61.6586	7.1539	859	54	13	6.43	0.8
GL90_DN	61.6591	7.154	872	61.6565	7.1551	792	303	80	6.43	0.78
GL91_UP	61.7124	7.2916	790	61.7124	7.2921	779	26	11	17.49	0.89
GL91_DN	61.7124	7.2916	790	61.7132	7.2963	716	262	74	17.5	0.89
GL92_UP	61.6807	7.2015	500	61.6774	7.2073	363	483	137	44.45	0.82
GL92_DN	61.6807	7.2015	500	61.676	7.2118	275	767	225	45.01	0.79
GL93_UP	61.5564	8.0515	1447	61.5564	8.0515	1447	1	0	0.76	0.76
GL93_DN	61.5564	8.0515	1447	61.5571	8.0435	1368	431	79	0.78	0.63
GL94_UP	61.5817	8.1626	1441	61.5818	8.1625	1441	17	0	2.61	0.77
GL94_DN	61.5817	8.1626	1441	61.5841	8.1654	1365	312	76	2.61	0.76
GL95_UP	61.665	8.2982	1419	61.6653	8.2987	1396	42	23	4.35	0.54
GL95_DN	61.665	8.2982	1419	61.6679	8.2997	1357	331	62	4.35	0.47
GL96_UP	45.7881	6.8876	1833	45.7883	6.8885	1812	72	21	11.13	0.46
GL96_DN	45.7881	6.8876	1833	45.7894	6.891	1766	304	67	11.15	0.46
GL97_UP	45.788	6.7486	2057	45.7888	6.7484	2037	85	20	7.54	0.46
GL97_DN	45.788	6.7486	2057	45.7892	6.747	2014	201	43	7.54	0.45
GL98_UP	45.9352	6.922	1599	45.9357	6.9223	1591	64	8	36.91	0.54
GL98_DN	45.9352	6.922	1599	45.9375	6.9224	1525	265	74	36.91	0.53
GL99_UP	45.8966	6.8846	2300	45.8973	6.8842	2244	82	56	0.94	0.38
GL99_DN	45.8966	6.8846	2300	45.8982	6.8827	2205	238	95	0.94	0.37
GL100_UP	44.8836	6.2926	2342	44.8843	6.2934	2301	101	41	1.22	0.27
GL100_DN	44.8836	6.2926	2342	44.8863	6.2941	2234	336	108	1.24	0.25
GL101_UP	44.898	6.2622	2452	44.8985	6.2624	2440	58	12	0.83	0.3
GL101_DN	44.898	6.2622	2452	44.9148	6.2582	2008	1899	444	1.25	0.13
GL102_UP	44.9356	6.3184	2443	44.9358	6.3183	2436	24	7	1.95	0.31
GL102_DN	44.9356	6.3184	2443	44.9387	6.2986	1880	1612	563	1.96	0.21
GL103_UP	28.2307	85.5628	4067	28.2298	85.5624	4062	432	3	5.52	0.34
GL103_DN	28.2307	85.5628	4067	28.2236	85.5623	3989	1568	30	5.52	0.29
GL104_UP	28.2357	85.5772	4459	28.234	85.5768	4369	103	5	3.97	0.68
GL104_DN	28.2357	85.5772	4459	28.232	85.5725	4197	943	37	3.97	0.67
GL105_UP	28.2335	85.6977	4520	28.2332	85.6958	4488	904	6	48.08	0.46
GL105_DN	28.2335	85.6977	4520	28.2319	85.692	4442	803	78	48.08	0.43
GL106_UP	28.1922	85.6979	4534	28.196	85.6906	4426	60	10	21.3	0.41
GL106_DN	28.1922	85.6979	4534	28.2065	85.6794	4234	600	78	21.3	0.38
GL107_UP	28.2144	85.6614	4265	28.2139	85.6613	4255	71	10	12.96	0.45
GL107_DN	28.2144	85.6614	4265	28.2088	85.6616	4179	1252	81	12.96	0.44
GL108_UP	28.6402	83.9909	3803	28.6532	84.0071	3630	45	13	26.18	0.49
GL108_DN	28.6402	83.9909	3803	28.6595	84.0167	3508	637	86	26.18	0.48
GL109_UP	28.6391	84.0433	3844	28.6462	84.0472	3543	146	17	1.25	0.21
GL109_DN	28.6391	84.0433	3844	28.6478	84.0473	3496	496	86	1.25	0.2
GL110_UP	28.7516	83.9901	4878	28.7488	83.9882	4829	69	23	1.79	0.58
GL110_DN	28.7516	83.9901	4878	28.747	83.9882	4762	640	107	1.79	0.57
GL111_UP	28.7789	83.9539	5110	28.7791	83.9543	5093	188	32	1.52	0.47
GL111_DN	28.7789	83.9539	5110	28.7846	83.9604	5003	595	116	1.52	0.37
GL112_UP	28.7821	83.9932	4937	28.7814	83.9919	4931	375	49	1.24	0.45
GL112_DN	28.7821	83.9932	4937	28.7818	83.9873	4856	2320	124	1.24	0.43
GL113_UP	28.7965	83.9804	5315	28.7893	83.9769	4893	189	90	2.13	0.58
GL113_DN	28.7965	83.9804	5315	28.7866	83.9752	4758	778	197	2.13	0.55
GL114_UP	28.7729	83.9963	4988	28.7736	83.9951	4884	42	94	2.34	0.73
GL114_DN	28.7729	83.9963	4988	28.7748	83.991	4864	257	235	2.34	0.66
GL115_UP	27.8311	86.8343	4622	27.8352	86.8296	4528	681	104	6.5	0.28
GL115_DN	27.8311	86.8343	4622	27.8469	86.8209	4425	706	262	6.5	0.24
GL116_UP	27.9014	86.8792	4818	27.9012	86.8788	4815	842	108	10.44	0.46
GL116_DN	27.9014	86.8792	4818	27.9036	86.8726	4732	1736	295	10.44	0.45
GL117_UP	27.9153	86.8665	4996	27.9115	86.8656	4973	523	173	4.95	0.35
GL117_DN	27.9153	86.8665	4996	27.9109	86.8654	4966	2464	300	4.95	0.34
GL118_UP	27.9117	86.8839	4970	27.9116	86.8832	4960	910	301	2.84	0.26
GL118_DN	27.9117	86.8839	4970	27.9057	86.8719	4735	1086	348	2.84	0.23
GL119_UP	27.9141	86.7999	4404	27.9136	86.8002	4391	219	422	1.67	0.35
GL119_DN	27.9141	86.7999	4404	27.9122	86.8011	4367	660	557	1.67	0.3
GL120_UP	42.5326	74.5274	3329	42.5326	74.5273	3323	5	6	6.34	0.42
GL120_DN	42.5326	74.5274	3329	42.5328	74.527	3319	42	10	6.34	0.42
GL121_UP	42.505	74.5054	3339	42.5056	74.5048	3334	78	5	4.69	0.35
GL121_DN	42.505	74.5054	3339	42.5095	74.5014	3267	615	72	4.69	0.34
GL122_UP	42.4755	74.4829	3371	42.4755	74.4829	3371	3	0	5.33	0.64
GL122_DN	42.4755	74.4829	3371	42.4778	74.4816	3288	284	83	5.33	0.61
GL123_UP	42.4729	74.5121	3408	42.473	74.512	3409	6	-1	4.92	0.7
GL123_DN	42.4729	74.5121	3408	42.4806	74.4998	3241	1347	167	4.92	0.58
GL124_UP	42.4382	74.4596	3513	42.4383	74.4595	3514	10	-1	1.48	0.74
GL124_DN	42.4382	74.4596	3513	42.4439	74.4549	3401	765	112	3.12	0.68
GL125_UP	42.4399	74.4641	3593	42.4399	74.4641	3593	2	0	1.67	0.68
GL125_DN	42.4399	74.4641	3593	42.4444	74.4555	3394	940	199	1.73	0.52
GL126_UP	39.4711	72.8967	4020	39.4713	72.8967	4020	15	0	1.15	0.73
GL126_DN	39.4711	72.8967	4020	39.4818	72.8957	3824	1280	196	1.15	0.38
GL127_UP	39.4345	72.8887	4232	39.4419	72.8983	3970	1192	262	1.03	0.26
GL127_DN	39.4345	72.8887	4232	39.4461	72.9048	3901	1947	331	1.03	0.22
GL128_UP	39.441	72.9378	3890	39.4424	72.9367	3878	186	12	7.59	0.56
GL128_DN	39.441	72.9378	3890	39.4459	72.9292	3777	1078	113	8.89	0.56
GL129_UP	39.4401	72.914	3838	39.4441	72.9168	3764	539	74	19.43	0.7
GL129_DN	39.4401	72.914	3838	39.4498	72.9135	3733	1255	105	55.46	0.69
GL130_UP	41.8242	78.1547	3841	41.8245	78.1545	3838	41	3	5.1	0.7
GL130_DN	41.8242	78.1547	3841	41.8313	78.1378	3721	1644	120	5.11	0.53
GL131_UP	41.8085	78.1409	3834	41.8091	78.1402	3813	101	21	6.55	0.62
GL131_DN	41.8085	78.1409	3834	41.811	78.1244	3686	1484	148	6.55	0.55
GL132_UP	41.8002	78.1343	3891	41.8009	78.1335	3869	97	22	1.83	0.57
GL132_DN	41.8002	78.1343	3891	41.8034	78.1293	3822	560	69	1.83	0.5
GL133_UP	41.8879	77.6879	3899	41.8879	77.6879	3899	1	0	0.52	0.69
GL133_DN	41.8879	77.6879	3899	41.8901	77.6894	3796	278	103	0.52	0.59
GL134_UP	41.9099	77.715	4041	41.9099	77.715	4041	0	0	1.01	0.58
GL134_DN	41.9099	77.715	4041	41.9076	77.7135	3965	283	76	1.03	0.44
GL135_UP	41.7984	77.7495	3925	41.7985	77.7495	3925	9	0	0.99	0.63
GL135_DN	41.7984	77.7495	3925	41.7995	77.75	3900	133	25	0.99	0.58
GL136_UP	41.7929	77.7189	3950	41.7929	77.7189	3950	4	0	1.46	0.53
GL136_DN	41.7929	77.7189	3950	41.7943	77.7181	3926	169	24	1.46	0.5
GL137_UP	41.7925	77.7353	3958	41.7925	77.7353	3958	2	0	0.88	0.42
GL137_DN	41.7925	77.7353	3958	41.8019	77.7369	3874	1060	84	0.88	0.25
GL138_UP	41.7878	77.7697	4007	41.7878	77.7697	4007	2	0	0.42	0.41
GL138_DN	41.7878	77.7697	4007	41.7926	77.7672	3909	586	98	0.42	0.26
GL139_UP	41.8178	77.7969	4041	41.8182	77.7974	4014	59	27	0.14	0.78
GL139_DN	41.8178	77.7969	4041	41.8245	77.7927	3813	887	228	0.14	0.35
GL140_UP	0.3757	29.8781	4742	0.3758	29.8785	4724	43	18	0.03	0.91
GL140_DN	0.3757	29.8781	4742	0.3755	29.8788	4722	86	20	0.03	0.91
GL141_UP	-43.2897	-72.4749	656	-43.2891	-72.4689	378	563	278	4.46	0.64
GL141_DN	-43.2897	-72.4749	656	-43.2863	-72.4634	312	1165	344	8.85	0.55
GL142_UP	-42.8598	-72.444	642	-42.8641	-72.4453	498	493	144	13.22	0.76
GL142_DN	-42.8598	-72.444	642	-42.8825	-72.4498	430	2676	212	13.22	0.63
GL143_UP	-39.9282	-72.0062	1876	-39.9282	-72.0061	1876	3	0	0.1	0.97
GL143_DN	-39.9282	-72.0062	1876	-39.9261	-72	1740	616	136	0.1	0.58
GL144_UP	-39.9306	-72.0033	1832	-39.9305	-72.0029	1825	30	7	0.06	0.88
GL144_DN	-39.9306	-72.0033	1832	-39.9288	-71.9997	1738	383	94	0.08	0.51
GL145_UP	-39.9254	-72.0081	1859	-39.9252	-72.0079	1854	22	5	0.16	0.84
GL145_DN	-39.9254	-72.0081	1859	-39.9244	-72.0064	1775	184	84	0.16	0.77
GL146_UP	-39.4405	-71.8885	1817	-39.4407	-71.8884	1817	25	0	0.05	0.99
GL146_DN	-39.4405	-71.8885	1817	-39.4394	-71.879	1740	905	77	0.22	0.62
GL147_UP	-39.4315	-71.8797	1748	-39.4315	-71.8797	1748	6	0	0.22	1
GL147_DN	-39.4315	-71.8797	1748	-39.4271	-71.8786	1703	521	45	0.39	0.31
GL148_UP	-36.8383	-71.4145	2744	-36.8385	-71.4148	2734	35	10	0.22	0.43
GL148_DN	-36.8383	-71.4145	2744	-36.8405	-71.4166	2610	312	134	0.22	0.41
GL149_UP	-36.8392	-71.4169	2652	-36.8451	-71.4253	2273	1034	379	0.16	0.21
GL149_DN	-36.8392	-71.4169	2652	-36.8487	-71.4323	2176	1852	476	0.16	0.11
GL150_UP	-34.7114	-70.3435	2531	-34.7116	-70.3437	2524	30	7	25.63	0.52
GL150_DN	-34.7114	-70.3435	2531	-34.7204	-70.3592	2417	2063	114	30.96	0.33
GL151_UP	-33.7355	-70.0436	3244	-33.736	-70.0439	3227	58	17	9.29	0.4
GL151_DN	-33.7355	-70.0436	3244	-33.7691	-70.0441	2731	3994	513	10.92	0.26
GL152_UP	-33.8598	-69.923	2987	-33.8605	-69.9229	2987	79	0	8.84	0.64
GL152_DN	-33.8598	-69.923	2987	-33.8793	-69.9378	2716	2752	271	8.84	0.23
GL153_UP	-33.7411	-70.0628	3922	-33.744	-70.055	3343	802	579	0.15	0.42
GL153_DN	-33.7411	-70.0628	3922	-33.744	-70.0527	3293	1014	629	0.15	0.41
GL154_UP	-33.5458	-69.9319	3856	-33.5739	-69.9214	3495	3321	361	6.38	0.3
GL154_DN	-33.5458	-69.9319	3856	-33.5825	-69.9175	3359	4385	497	6.38	0.26
GL155_UP	-33.6056	-69.9003	3188	-33.6067	-69.9027	3169	254	19	7.47	0.31
GL155_DN	-33.6056	-69.9003	3188	-33.611	-69.9079	3003	963	185	7.47	0.31
GL156_UP	61.0659	-149.113	957	61.066	-149.113	957	11	0	3.57	0.53
GL156_DN	61.0659	-149.113	957	61.07	-149.12	870	618	87	3.58	0.46
GL157_UP	60.7973	-148.724	358	60.7904	-148.725	233	806	125	3.14	0.43
GL157_DN	60.7973	-148.724	358	60.784	-148.717	0	2342	358	3.21	0.36
GL158_UP	59.9994	-149.276	357	59.9992	-149.281	231	281	126	0.69	0.35
GL158_DN	59.9994	-149.276	357	59.9999	-149.292	46	911	311	0.69	0.22
GL159_UP	60.7544	-148.855	213	60.7588	-148.852	97	536	116	2.31	0.35
GL159_DN	60.7544	-148.855	213	60.7677	-148.84	57	1738	156	2.35	0.27
GL160_UP	61.0454	-149.095	1123	61.0454	-149.095	1123	1	0	1.99	0.78
GL160_DN	61.0454	-149.095	1123	61.0433	-149.096	1062	240	61	1.99	0.76
GL161_UP	60.0865	-149.233	538	60.0866	-149.233	538	18	0	2.51	0.75
GL161_DN	60.0865	-149.233	538	60.088	-149.235	481	236	57	2.79	0.69
GL162_UP	61.6411	-147.269	1532	61.6413	-147.268	1520	33	12	4.91	0.54
GL162_DN	61.6411	-147.269	1532	61.6433	-147.267	1476	272	56	4.92	0.51
GL163_UP	61.6702	-147.29	962	61.6704	-147.291	949	34	13	55.51	0.47
GL163_DN	61.6702	-147.29	962	61.6736	-147.295	858	607	104	55.52	0.46
GL164_UP	61.6699	-147.309	908	61.6701	-147.309	894	18	14	38.66	0.47
GL164_DN	61.6699	-147.309	908	61.6733	-147.31	848	377	60	38.66	0.46
GL165_UP	61.7029	-147.069	781	61.709	-147.074	758	832	23	323.45	0.56
GL165_DN	61.7029	-147.069	781	61.7156	-147.072	780	1640	1	323.53	0.56
GL166_UP	61.6769	-147.067	893	61.6779	-147.067	882	117	11	80.68	0.5
GL166_DN	61.6769	-147.067	893	61.683	-147.073	808	777	85	80.79	0.5
GL167_UP	61.7729	-147.752	503	61.7752	-147.762	472	559	31	322.32	0.53
GL167_DN	61.7729	-147.752	503	61.7877	-147.796	454	3090	49	322.41	0.53
GL168_UP	63.3208	-145.611	1496	63.3208	-145.611	1496	9	0	0.63	0.78
GL168_DN	63.3208	-145.611	1496	63.3247	-145.612	1373	464	123	0.85	0.52
GL169_UP	63.4038	-145.697	819	63.4044	-145.698	816	79	3	60.82	0.5
GL169_DN	63.4038	-145.697	819	63.4024	-145.714	772	959	47	60.85	0.49
GL170_UP	63.2553	-145.425	1324	63.2551	-145.425	1300	26	24	10.86	0.66
GL170_DN	63.2553	-145.425	1324	63.2508	-145.445	1174	1122	150	11.64	0.64
